# Supplementary material for: Longitudinal analysis of raccoon rabies in West Virginia, 2000–2015: a preliminary investigation
Source: PeerJ. 2018 Apr 4;6:e4574. doi: 10.7717/peerj.4574 (PMC5889701; doi:10.7717/peerj.4574)
Supplement: Supplemental Information 1 [file peerj-06-4574-s001.csv]

County	FIPS	NoRRVpos	Racc	NonRacc	NDNR	Dom	Year	Year2	Areami	Areakm	LogArea	Pop	logPop	PopDensity	logPD	MeanElev	CentroidLat	CentroidLong	Zero	RiskClass	RiskZone	ZI	ORV baits distributed	Bait Density -baits/sq mi	Bait Density -baits/sq km	RU	Developed	Forested	wetland	Ag	Barren	Shrubland	Precip	Temp
Barbour County	54001	1	1	0	0	0	2000	1	340.788	882.6375121	6.78	15560	9.65	17.62898108	3.82	1704	39.1329339	-80.0030289	0	0	2	1	0	0	0	0	5.3	76.64	1	16.28	0.79	0	45.27	51.5
Barbour County	54001	1	1	0	0	0	2001	2	340.788	882.6375121	6.78	15436	9.64	17.48849305	3.81	1704	39.1329339	-80.0030289	0	0	2	1	0	0	0	0	5.3	76.64	1	16.28	0.79	0	47.24	52.6
Barbour County	54001	0	0	0	0	0	2002	3	340.788	882.6375121	6.78	15569	9.65	17.63917779	3.82	1704	39.1329339	-80.0030289	0	0	2	1	0	0	0	0	5.3	76.64	1	16.28	0.79	0	49.14	52.3
Barbour County	54001	1	1	0	0	0	2003	4	340.788	882.6375121	6.78	15639	9.66	17.71848555	3.83	1704	39.1329339	-80.0030289	0	0	2	1	0	0	0	0	5.3	76.64	1	16.28	0.79	0	58.49	51.3
Barbour County	54001	0	0	0	0	0	2004	5	340.788	882.6375121	6.78	15629	9.66	17.70715587	3.83	1704	39.1329339	-80.0030289	0	0	2	1	0	0	0	0	5.3	76.64	1	16.28	0.79	0	61.96	NA
Barbour County	54001	0	0	0	0	0	2005	6	340.788	882.6375121	6.78	15722	9.66	17.81252188	3.83	1704	39.1329339	-80.0030289	0	0	2	1	61752	181.2	70	0	5.3	76.64	1	16.28	0.79	0	44.67	52.8
Barbour County	54001	0	0	0	0	0	2006	7	340.788	882.6375121	6.78	15922	9.68	18.03911547	3.84	1704	39.1329339	-80.0030289	0	0	2	1	53156	156	60.2	0	5.3	77.17	1.02	15.68	0.83	0	40.87	52.9
Barbour County	54001	0	0	0	0	0	2007	8	340.788	882.6375121	6.78	16036	9.68	18.16827382	3.85	1704	39.1329339	-80.0030289	0	0	2	1	55777	163.7	63.2	0	5.3	77.17	1.02	15.68	0.83	0	50.45	NA
Barbour County	54001	0	0	0	0	0	2008	9	340.788	882.6375121	6.78	16241	9.7	18.40053224	3.86	1704	39.1329339	-80.0030289	0	0	2	1	45585	133.8	51.6	0	5.3	77.17	1.02	15.68	0.83	0	49.67	NA
Barbour County	54001	0	0	0	0	0	2009	10	340.788	882.6375121	6.78	16479	9.71	18.67017861	3.88	1704	39.1329339	-80.0030289	0	0	2	1	19035	55.9	21.6	0	5.3	77.17	1.02	15.68	0.83	0	NA	NA
Barbour County	54001	0	0	0	0	0	2010	11	340.788	882.6375121	6.78	16589	9.72	18.79480508	3.89	1704	39.1329339	-80.0030289	0	0	2	1	17142	50.3	19.4	0	5.3	77.17	1.02	15.68	0.83	0	45.11	49.9
Barbour County	54001	0	0	0	0	0	2011	12	340.788	882.6375121	6.78	16603	9.72	18.81066664	3.89	1704	39.1329339	-80.0030289	0	0	2	1	45041	132.2	51	0	5.41	76.93	1.04	15.76	0.86	0.01	NA	NA
Barbour County	54001	0	0	0	0	0	2012	13	340.788	882.6375121	6.78	16866	9.73	19.1086372	3.9	1704	39.1329339	-80.0030289	0	0	2	1	46479	136.4	52.7	0	5.41	76.93	1.04	15.76	0.86	0.01	NA	NA
Barbour County	54001	1	1	0	0	0	2013	14	340.788	882.6375121	6.78	16882	9.73	19.12676469	3.9	1704	39.1329339	-80.0030289	0	0	2	1	45148	132.5	51.2	0	5.41	76.93	1.04	15.76	0.86	0.01	NA	NA
Barbour County	54001	0	0	0	0	0	2014	15	340.788	882.6375121	6.78	16914	9.74	19.16301966	3.9	1704	39.1329339	-80.0030289	0	0	2	1	47743	140.1	54.1	1	5.41	76.93	1.04	15.76	0.86	0.01	NA	NA
Barbour County	54001	0	0	0	0	0	2015	16	340.788	882.6375121	6.78	16968	9.74	19.22419993	3.91	1704	39.1329339	-80.0030289	0	0	2	1	42588	125	48.3	1	5.41	76.93	1.04	15.76	0.86	0.01	NA	NA
Berkeley County	54003	1	0	1	1	0	2000	1	321.139	831.7467986	6.72	75899	11.24	91.25253037	5.47	661	39.4640665	-78.0275429	0	1	3	0	0	0	0	1	11.12	51.66	1.08	36.05	0.15	0	40.17	54.3
Berkeley County	54003	3	3	0	0	0	2001	2	321.139	831.7467986	6.72	78428	11.27	94.29311917	5.5	661	39.4640665	-78.0275429	0	1	3	0	0	0	0	1	11.12	51.66	1.08	36.05	0.15	0	27.91	53.8
Berkeley County	54003	9	8	1	0	1	2002	3	321.139	831.7467986	6.72	80875	11.3	97.23512027	5.53	661	39.4640665	-78.0275429	0	1	3	0	0	0	0	1	11.12	51.66	1.08	36.05	0.15	0	42.05	54.5
Berkeley County	54003	6	5	1	1	0	2003	4	321.139	831.7467986	6.72	84524	11.34	101.6222727	5.57	661	39.4640665	-78.0275429	0	1	3	0	0	0	0	1	11.12	51.66	1.08	36.05	0.15	0	42.05	54.5
Berkeley County	54003	4	1	3	3	0	2004	5	321.139	831.7467986	6.72	88258	11.39	106.1116197	5.62	661	39.4640665	-78.0275429	0	1	3	0	0	0	0	1	11.12	51.66	1.08	36.05	0.15	0	53.95	52
Berkeley County	54003	5	2	3	3	0	2005	6	321.139	831.7467986	6.72	92114	11.43	110.747646	5.66	661	39.4640665	-78.0275429	0	1	3	0	0	0	0	1	11.12	51.66	1.08	36.05	0.15	0	53.95	52
Berkeley County	54003	4	2	2	1	1	2006	7	321.139	831.7467986	6.72	96318	11.48	115.8020688	5.7	661	39.4640665	-78.0275429	0	1	3	0	0	0	0	1	12.49	51.4	1.01	35.01	0.09	0	46.43	53.7
Berkeley County	54003	5	4	1	1	0	2007	8	321.139	831.7467986	6.72	99132	11.5	119.18531	5.73	661	39.4640665	-78.0275429	0	1	3	0	0	0	0	1	12.49	51.4	1.01	35.01	0.09	0	46.43	53.7
Berkeley County	54003	3	1	2	0	2	2008	9	321.139	831.7467986	6.72	101629	11.53	122.1874255	5.76	661	39.4640665	-78.0275429	0	1	3	0	0	0	0	1	12.49	51.4	1.01	35.01	0.09	0	34.2	53.97
Berkeley County	54003	7	4	3	3	0	2009	10	321.139	831.7467986	6.72	102830	11.54	123.6313746	5.77	661	39.4640665	-78.0275429	0	1	3	0	0	0	0	1	12.49	51.4	1.01	35.01	0.09	0	34.2	53.97
Berkeley County	54003	6	3	3	1	2	2010	11	321.139	831.7467986	6.72	104169	11.55	125.2412395	5.78	661	39.4640665	-78.0275429	0	1	3	0	0	0	0	1	12.49	51.4	1.01	35.01	0.09	0	39.85	54.5
Berkeley County	54003	7	5	2	2	0	2011	12	321.139	831.7467986	6.72	105687	11.57	127.0663141	5.8	661	39.4640665	-78.0275429	0	1	3	0	0	0	0	1	13.76	50.88	1.02	34.07	0.13	0.15	39.85	54.5
Berkeley County	54003	1	0	1	1	0	2012	13	321.139	831.7467986	6.72	106987	11.58	128.6292898	5.81	661	39.4640665	-78.0275429	0	1	3	0	0	0	0	1	13.76	50.88	1.02	34.07	0.13	0.15	39.85	54.5
Berkeley County	54003	8	6	2	1	1	2013	14	321.139	831.7467986	6.72	108481	11.59	130.4255095	5.82	661	39.4640665	-78.0275429	0	1	3	0	0	0	0	1	13.76	50.88	1.02	34.07	0.13	0.15	33.6	53.85
Berkeley County	54003	2	0	2	1	1	2014	15	321.139	831.7467986	6.72	110238	11.61	132.5379312	5.84	661	39.4640665	-78.0275429	0	1	3	0	0	0	0	1	13.76	50.88	1.02	34.07	0.13	0.15	33.6	53.85
Berkeley County	54003	7	5	2	2	0	2015	16	321.139	831.7467986	6.72	111635	11.62	134.2175289	5.85	661	39.4640665	-78.0275429	0	1	3	0	0	0	0	1	13.76	50.88	1.02	34.07	0.13	0.15	43.58	52.9
Boone County	54005	0	0	0	0	0	2000	1	502.984	1302.72353	7.17	25548	10.15	19.61122173	3.93	1398	38.0229966	-81.7112126	1	-1	1		0	0	0	1	3.6	84.04	0.33	9.45	2.5	0.08	43.58	52.9
Boone County	54005	0	0	0	0	0	2001	2	502.984	1302.72353	7.17	25372	10.14	19.47612016	3.92	1398	38.0229966	-81.7112126	1	-1	1		0	0	0	1	3.6	84.04	0.33	9.45	2.5	0.08	37.42	52.65
Boone County	54005	0	0	0	0	0	2002	3	502.984	1302.72353	7.17	25505	10.15	19.57821396	3.93	1398	38.0229966	-81.7112126	1	-1	1		0	0	0	1	3.6	84.04	0.33	9.45	2.5	0.08	37.42	52.65
Boone County	54005	0	0	0	0	0	2003	4	502.984	1302.72353	7.17	25545	10.15	19.60891886	3.93	1398	38.0229966	-81.7112126	1	-1	1		0	0	0	1	3.6	84.04	0.33	9.45	2.5	0.08	35.6	54.2
Boone County	54005	0	0	0	0	0	2004	5	502.984	1302.72353	7.17	25455	10.14	19.53983283	3.92	1398	38.0229966	-81.7112126	1	-1	1		0	0	0	1	3.6	84.04	0.33	9.45	2.5	0.08	35.6	54.2
Boone County	54005	0	0	0	0	0	2005	6	502.984	1302.72353	7.17	25311	10.14	19.42929518	3.92	1398	38.0229966	-81.7112126	1	-1	1		29885	59.4	22.9	1	3.6	84.04	0.33	9.45	2.5	0.08	35.6	54.2
Boone County	54005	0	0	0	0	0	2006	7	502.984	1302.72353	7.17	25101	10.13	19.26809444	3.91	1398	38.0229966	-81.7112126	1	-1	1		8760	17.4	6.7	1	3.62	83.25	0.34	9.02	3.66	0.12	50.58	54.83
Boone County	54005	0	0	0	0	0	2007	8	502.984	1302.72353	7.17	25115	10.13	19.27884115	3.91	1398	38.0229966	-81.7112126	1	-1	1		7268	14.4	5.6	1	3.62	83.25	0.34	9.02	3.66	0.12	50.58	54.83
Boone County	54005	0	0	0	0	0	2008	9	502.984	1302.72353	7.17	24794	10.12	19.0324343	3.9	1398	38.0229966	-81.7112126	1	-1	1		1908	3.8	1.5	1	3.62	83.25	0.34	9.02	3.66	0.12	41.89	55.9
Boone County	54005	0	0	0	0	0	2009	10	502.984	1302.72353	7.17	24766	10.12	19.01094087	3.9	1398	38.0229966	-81.7112126	1	-1	1		1995	4	1.5	1	3.62	83.25	0.34	9.02	3.66	0.12	38.43	53.6
Boone County	54005	0	0	0	0	0	2010	11	502.984	1302.72353	7.17	24629	10.11	18.90577658	3.89	1398	38.0229966	-81.7112126	1	-1	1		1553	3.1	1.2	1	3.62	83.25	0.34	9.02	3.66	0.12	38.43	53.6
Boone County	54005	0	0	0	0	0	2011	12	502.984	1302.72353	7.17	24450	10.1	18.76837213	3.88	1398	38.0229966	-81.7112126	1	-1	1		0	0	0	1	3.68	82.69	0.35	8.34	4.78	0.16	38.43	53.6
Boone County	54005	0	0	0	0	0	2012	13	502.984	1302.72353	7.17	24374	10.1	18.71003282	3.88	1398	38.0229966	-81.7112126	1	-1	1		0	0	0	1	3.68	82.69	0.35	8.34	4.78	0.16	39.71	52.5
Boone County	54005	0	0	0	0	0	2013	14	502.984	1302.72353	7.17	24078	10.09	18.48281653	3.87	1398	38.0229966	-81.7112126	1	-1	1		0	0	0	1	3.68	82.69	0.35	8.34	4.78	0.16	39.71	52.5
Boone County	54005	0	0	0	0	0	2014	15	502.984	1302.72353	7.17	23696	10.07	18.18958471	3.85	1398	38.0229966	-81.7112126	1	-1	1		0	0	0	1	3.68	82.69	0.35	8.34	4.78	0.16	32.19	54.35
Boone County	54005	0	0	0	0	0	2015	16	502.984	1302.72353	7.17	23263	10.05	17.85720413	3.83	1398	38.0229966	-81.7112126	1	-1	1		0	0	0	1	3.68	82.69	0.35	8.34	4.78	0.16	32.19	54.35
Braxton County	54007	0	0	0	0	0	2000	1	513.48	1329.908065	7.19	14697	9.6	11.05113984	3.35	1216	38.6998727	-80.7192881	0	0	2	1	0	0	0	0	5.08	87.55	1.08	6.14	0.15	0	43.47	55.1
Braxton County	54007	0	0	0	0	0	2001	2	513.48	1329.908065	7.19	14702	9.6	11.0548995	3.35	1216	38.6998727	-80.7192881	0	0	2	1	0	0	0	0	5.08	87.55	1.08	6.14	0.15	0	37.02	56
Braxton County	54007	1	1	0	0	0	2002	3	513.48	1329.908065	7.19	14667	9.59	11.02858189	3.35	1216	38.6998727	-80.7192881	0	0	2	1	0	0	0	0	5.08	87.55	1.08	6.14	0.15	0	52.61	56.5
Braxton County	54007	0	0	0	0	0	2003	4	513.48	1329.908065	7.19	14632	9.59	11.00226428	3.35	1216	38.6998727	-80.7192881	0	0	2	1	0	0	0	0	5.08	87.55	1.08	6.14	0.15	0	61.55	55.3
Braxton County	54007	0	0	0	0	0	2004	5	513.48	1329.908065	7.19	14696	9.6	11.05038791	3.35	1216	38.6998727	-80.7192881	0	0	2	1	0	0	0	0	5.08	87.55	1.08	6.14	0.15	0	52.88	56.2
Braxton County	54007	0	0	0	0	0	2005	6	513.48	1329.908065	7.19	14682	9.59	11.03986086	3.35	1216	38.6998727	-80.7192881	0	0	2	1	87353	170.1	65.7	0	5.08	87.55	1.08	6.14	0.15	0	39.06	56.4
Braxton County	54007	0	0	0	0	0	2006	7	513.48	1329.908065	7.19	14585	9.59	10.96692349	3.35	1216	38.6998727	-80.7192881	0	0	2	1	57945	112.8	43.6	0	5.08	87.8	1.09	5.86	0.17	0	48.41	56.4
Braxton County	54007	0	0	0	0	0	2007	8	513.48	1329.908065	7.19	14585	9.59	10.96692349	3.35	1216	38.6998727	-80.7192881	0	0	2	1	49825	97	37.5	0	5.08	87.8	1.09	5.86	0.17	0	41.93	57
Braxton County	54007	0	0	0	0	0	2008	9	513.48	1329.908065	7.19	14587	9.59	10.96842736	3.35	1216	38.6998727	-80.7192881	0	0	2	1	25522	49.7	19.2	0	5.08	87.8	1.09	5.86	0.17	0	46.53	55.1
Braxton County	54007	0	0	0	0	0	2009	10	513.48	1329.908065	7.19	14512	9.58	10.91203248	3.34	1216	38.6998727	-80.7192881	0	0	2	1	26663	51.9	20	0	5.08	87.8	1.09	5.86	0.17	0	46.98	55.2
Braxton County	54007	0	0	0	0	0	2010	11	513.48	1329.908065	7.19	14523	9.58	10.92030373	3.34	1216	38.6998727	-80.7192881	0	0	2	1	27497	53.6	20.7	0	5.08	87.8	1.09	5.86	0.17	0	45.13	55.6
Braxton County	54007	0	0	0	0	0	2011	12	513.48	1329.908065	7.19	14545	9.59	10.93684622	3.34	1216	38.6998727	-80.7192881	0	0	2	1	6300	12.3	4.7	0	5.2	87.59	0.92	5.93	0.36	0.01	64.03	57.1
Braxton County	54007	0	0	0	0	0	2012	13	513.48	1329.908065	7.19	14491	9.58	10.89624191	3.34	1216	38.6998727	-80.7192881	0	0	2	1	6543	12.7	4.9	0	5.2	87.59	0.92	5.93	0.36	0.01	47.43	57.9
Braxton County	54007	0	0	0	0	0	2013	14	513.48	1329.908065	7.19	14441	9.58	10.85864533	3.34	1216	38.6998727	-80.7192881	0	0	2	1	6619	12.9	5	0	5.2	87.59	0.92	5.93	0.36	0.01	48.46	55.4
Braxton County	54007	0	0	0	0	0	2014	15	513.48	1329.908065	7.19	14451	9.58	10.86616465	3.34	1216	38.6998727	-80.7192881	0	0	2	1	2864	5.6	2.2	0	5.2	87.59	0.92	5.93	0.36	0.01	41.17	NA
Braxton County	54007	0	0	0	0	0	2015	16	513.48	1329.908065	7.19	14460	9.58	10.87293203	3.34	1216	38.6998727	-80.7192881	0	0	2	1	3969	7.7	3	0	5.2	87.59	0.92	5.93	0.36	0.01	47.95	56.7
Brooke County	54009	1	1	0	0	0	2000	1	88.848	230.1154315	5.44	25427	10.14	110.4967183	5.66	1029	40.2738181	-80.5764203	0	0	2	1	0	0	0	0	15.12	65.4	4.55	14.63	0.31	0.01	44.69	NA
Brooke County	54009	0	0	0	0	0	2001	2	88.848	230.1154315	5.44	25237	10.14	109.6710457	5.65	1029	40.2738181	-80.5764203	0	0	2	1	0	0	0	1	15.12	65.4	4.55	14.63	0.31	0.01	44.26	54.8
Brooke County	54009	1	1	0	0	0	2002	3	88.848	230.1154315	5.44	25156	10.13	109.3190484	5.65	1029	40.2738181	-80.5764203	0	0	2	1	0	0	0	1	15.12	65.4	4.55	14.63	0.31	0.01	50.97	55.2
Brooke County	54009	1	1	0	0	0	2003	4	88.848	230.1154315	5.44	25094	10.13	109.0496184	5.64	1029	40.2738181	-80.5764203	0	0	2	1	0	0	0	1	15.12	65.4	4.55	14.63	0.31	0.01	62.13	53
Brooke County	54009	0	0	0	0	0	2004	5	88.848	230.1154315	5.44	24867	10.12	108.063157	5.63	1029	40.2738181	-80.5764203	0	0	2	1	0	0	0	1	15.12	65.4	4.55	14.63	0.31	0.01	58.3	NA
Brooke County	54009	1	1	0	0	0	2005	6	88.848	230.1154315	5.44	24703	10.11	107.3504712	5.63	1029	40.2738181	-80.5764203	0	0	2	1	14209	159.9	61.7	1	15.12	65.4	4.55	14.63	0.31	0.01	45.75	NA
Brooke County	54009	0	0	0	0	0	2006	7	88.848	230.1154315	5.44	24399	10.1	106.0293951	5.62	1029	40.2738181	-80.5764203	0	0	2	1	12416	139.7	54	1	15.99	64.31	4.43	14.54	0.72	0.01	44.08	54.3
Brooke County	54009	0	0	0	0	0	2007	8	88.848	230.1154315	5.44	24235	10.1	105.3167093	5.61	1029	40.2738181	-80.5764203	0	0	2	1	13351	150.3	58	1	15.99	64.31	4.43	14.54	0.72	0.01	44.81	54.8
Brooke County	54009	4	3	1	0	1	2008	9	88.848	230.1154315	5.44	24168	10.09	105.0255511	5.61	1029	40.2738181	-80.5764203	0	0	2	1	20039	225.5	87.1	1	15.99	64.31	4.43	14.54	0.72	0.01	47.77	53.25
Brooke County	54009	2	2	0	0	0	2009	10	88.848	230.1154315	5.44	24153	10.09	104.9603664	5.61	1029	40.2738181	-80.5764203	0	0	2	1	14731	165.8	64	1	15.99	64.31	4.43	14.54	0.72	0.01	50.07	53.1
Brooke County	54009	3	3	0	0	0	2010	11	88.848	230.1154315	5.44	24069	10.09	104.5953322	5.6	1029	40.2738181	-80.5764203	0	0	2	1	14521	163.4	63.1	1	15.99	64.31	4.43	14.54	0.72	0.01	42.36	53.4
Brooke County	54009	1	1	0	0	0	2011	12	88.848	230.1154315	5.44	23932	10.08	103.9999788	5.6	1029	40.2738181	-80.5764203	0	0	2	1	13661	153.8	59.4	1	16.04	63.99	4.48	15.13	0.36	0.01	57.3	54.4
Brooke County	54009	0	0	0	0	0	2012	13	88.848	230.1154315	5.44	23802	10.08	103.4350449	5.59	1029	40.2738181	-80.5764203	0	0	2	1	11990	134.9	52.1	1	16.04	63.99	4.48	15.13	0.36	0.01	48.15	55.4
Brooke County	54009	1	1	0	0	0	2013	14	88.848	230.1154315	5.44	23708	10.07	103.0265543	5.59	1029	40.2738181	-80.5764203	0	0	2	1	12448	140.1	54.1	1	16.04	63.99	4.48	15.13	0.36	0.01	43.52	53.5
Brooke County	54009	0	0	0	0	0	2014	15	88.848	230.1154315	5.44	23528	10.07	102.2443382	5.58	1029	40.2738181	-80.5764203	0	0	2	1	12377	139.3	53.8	1	16.04	63.99	4.48	15.13	0.36	0.01	45	52.7
Brooke County	54009	0	0	0	0	0	2015	16	88.848	230.1154315	5.44	23348	10.06	101.4621221	5.57	1029	40.2738181	-80.5764203	0	0	2	1	26358	296.7	114.5	1	16.04	63.99	4.48	15.13	0.36	0.01	54.3	54.75
Cabell County	54011	0	0	0	0	0	2000	1	281.593	729.3230541	6.59	96783	11.48	132.7025102	5.84	775	38.4202969	-82.2417167	1	-1	1		0	0	0	1	14.59	70.04	2.56	12.63	0.13	0.05	NA	NA
Cabell County	54011	0	0	0	0	0	2001	2	281.593	729.3230541	6.59	96035	11.47	131.6769016	5.83	775	38.4202969	-82.2417167	1	-1	1		0	0	0	1	14.59	70.04	2.56	12.63	0.13	0.05	NA	NA
Cabell County	54011	0	0	0	0	0	2002	3	281.593	729.3230541	6.59	95741	11.47	131.273788	5.83	775	38.4202969	-82.2417167	1	-1	1		0	0	0	1	14.59	70.04	2.56	12.63	0.13	0.05	NA	NA
Cabell County	54011	0	0	0	0	0	2003	4	281.593	729.3230541	6.59	95554	11.47	131.0173859	5.83	775	38.4202969	-82.2417167	1	-1	1		0	0	0	1	14.59	70.04	2.56	12.63	0.13	0.05	NA	NA
Cabell County	54011	0	0	0	0	0	2004	5	281.593	729.3230541	6.59	95239	11.46	130.5854785	5.82	775	38.4202969	-82.2417167	1	-1	1		0	0	0	1	14.59	70.04	2.56	12.63	0.13	0.05	NA	NA
Cabell County	54011	0	0	0	0	0	2005	6	281.593	729.3230541	6.59	94821	11.46	130.0123443	5.82	775	38.4202969	-82.2417167	1	-1	1		0	0	0	1	14.59	70.04	2.56	12.63	0.13	0.05	NA	NA
Cabell County	54011	0	0	0	0	0	2006	7	281.593	729.3230541	6.59	94943	11.46	130.1796227	5.82	775	38.4202969	-82.2417167	1	-1	1		0	0	0	1	14.94	70.93	2.54	11.46	0.07	0.06	NA	NA
Cabell County	54011	0	0	0	0	0	2007	8	281.593	729.3230541	6.59	95059	11.46	130.3386743	5.82	775	38.4202969	-82.2417167	1	-1	1		0	0	0	1	14.94	70.93	2.54	11.46	0.07	0.06	NA	NA
Cabell County	54011	0	0	0	0	0	2008	9	281.593	729.3230541	6.59	95209	11.46	130.5443445	5.82	775	38.4202969	-82.2417167	1	-1	1		0	0	0	1	14.94	70.93	2.54	11.46	0.07	0.06	NA	NA
Cabell County	54011	0	0	0	0	0	2009	10	281.593	729.3230541	6.59	96040	11.47	131.6837572	5.83	775	38.4202969	-82.2417167	1	-1	1		0	0	0	1	14.94	70.93	2.54	11.46	0.07	0.06	NA	NA
Cabell County	54011	0	0	0	0	0	2010	11	281.593	729.3230541	6.59	96319	11.48	132.0663038	5.83	775	38.4202969	-82.2417167	1	-1	1		0	0	0	1	14.94	70.93	2.54	11.46	0.07	0.06	NA	NA
Cabell County	54011	0	0	0	0	0	2011	12	281.593	729.3230541	6.59	96545	11.48	132.3761802	5.84	775	38.4202969	-82.2417167	1	-1	1		0	0	0	1	14.84	71.25	2.56	11.16	0.11	0.09	NA	NA
Cabell County	54011	0	0	0	0	0	2012	13	281.593	729.3230541	6.59	96907	11.48	132.8725308	5.84	775	38.4202969	-82.2417167	1	-1	1		0	0	0	1	14.84	71.25	2.56	11.16	0.11	0.09	NA	NA
Cabell County	54011	0	0	0	0	0	2013	14	281.593	729.3230541	6.59	96938	11.48	132.915036	5.84	775	38.4202969	-82.2417167	1	-1	1		0	0	0	1	14.84	71.25	2.56	11.16	0.11	0.09	NA	NA
Cabell County	54011	0	0	0	0	0	2014	15	281.593	729.3230541	6.59	96632	11.48	132.4954689	5.84	775	38.4202969	-82.2417167	1	-1	1		0	0	0	1	14.84	71.25	2.56	11.16	0.11	0.09	NA	NA
Cabell County	54011	0	0	0	0	0	2015	16	281.593	729.3230541	6.59	96653	11.48	132.5242627	5.84	775	38.4202969	-82.2417167	1	-1	1		0	0	0	1	14.84	71.25	2.56	11.16	0.11	0.09	NA	NA
Calhoun County	54013	0	0	0	0	0	2000	1	280.623	726.8107638	6.59	7587	8.93	10.4387557	3.3	990	38.8444982	-81.1175718	1	-1	1		0	0	0	0	4.52	89.91	0.29	5.27	0	0.01	NA	NA
Calhoun County	54013	0	0	0	0	0	2001	2	280.623	726.8107638	6.59	7480	8.92	10.29153718	3.28	990	38.8444982	-81.1175718	1	-1	1		0	0	0	0	4.52	89.91	0.29	5.27	0	0.01	49.34	NA
Calhoun County	54013	0	0	0	0	0	2002	3	280.623	726.8107638	6.59	7443	8.92	10.24062985	3.28	990	38.8444982	-81.1175718	1	-1	1		0	0	0	0	4.52	89.91	0.29	5.27	0	0.01	NA	NA
Calhoun County	54013	0	0	0	0	0	2003	4	280.623	726.8107638	6.59	7409	8.91	10.19385013	3.27	990	38.8444982	-81.1175718	1	-1	1		0	0	0	0	4.52	89.91	0.29	5.27	0	0.01	41.69	55.2
Calhoun County	54013	0	0	0	0	0	2004	5	280.623	726.8107638	6.59	7411	8.91	10.19660188	3.27	990	38.8444982	-81.1175718	1	-1	1		0	0	0	0	4.52	89.91	0.29	5.27	0	0.01	54.66	NA
Calhoun County	54013	0	0	0	0	0	2005	6	280.623	726.8107638	6.59	7507	8.92	10.32868578	3.29	990	38.8444982	-81.1175718	1	-1	1		53663	191.2	73.8	0	4.52	89.91	0.29	5.27	0	0.01	NA	NA
Calhoun County	54013	0	0	0	0	0	2006	7	280.623	726.8107638	6.59	7531	8.93	10.36170675	3.29	990	38.8444982	-81.1175718	1	-1	1		0	0	0	0	4.5	89.88	0.29	5.28	0	0.04	43.36	55.3
Calhoun County	54013	0	0	0	0	0	2007	8	280.623	726.8107638	6.59	7588	8.93	10.44013157	3.3	990	38.8444982	-81.1175718	1	-1	1		0	0	0	0	4.5	89.88	0.29	5.28	0	0.04	51.19	55.2
Calhoun County	54013	0	0	0	0	0	2008	9	280.623	726.8107638	6.59	7621	8.94	10.48553541	3.3	990	38.8444982	-81.1175718	1	-1	1		0	0	0	0	4.5	89.88	0.29	5.28	0	0.04	38.78	NA
Calhoun County	54013	0	0	0	0	0	2009	10	280.623	726.8107638	6.59	7560	8.93	10.4016071	3.29	990	38.8444982	-81.1175718	1	-1	1		0	0	0	0	4.5	89.88	0.29	5.28	0	0.04	41.23	53.7
Calhoun County	54013	0	0	0	0	0	2010	11	280.623	726.8107638	6.59	7627	8.94	10.49379065	3.3	990	38.8444982	-81.1175718	1	-1	1		0	0	0	0	4.5	89.88	0.29	5.28	0	0.04	53.28	54.45
Calhoun County	54013	0	0	0	0	0	2011	12	280.623	726.8107638	6.59	7640	8.94	10.51167701	3.3	990	38.8444982	-81.1175718	1	-1	1		0	0	0	0	4.53	89.87	0.29	5.26	0	0.04	49.37	54.3
Calhoun County	54013	0	0	0	0	0	2012	13	280.623	726.8107638	6.59	7595	8.94	10.44976269	3.3	990	38.8444982	-81.1175718	1	-1	1		0	0	0	0	4.53	89.87	0.29	5.26	0	0.04	61.99	NA
Calhoun County	54013	0	0	0	0	0	2013	14	280.623	726.8107638	6.59	7539	8.93	10.37271375	3.29	990	38.8444982	-81.1175718	1	-1	1		0	0	0	0	4.53	89.87	0.29	5.26	0	0.04	45.81	NA
Calhoun County	54013	0	0	0	0	0	2014	15	280.623	726.8107638	6.59	7512	8.92	10.33556515	3.29	990	38.8444982	-81.1175718	1	-1	1		0	0	0	0	4.53	89.87	0.29	5.26	0	0.04	46.71	53.6
Calhoun County	54013	0	0	0	0	0	2015	16	280.623	726.8107638	6.59	7430	8.91	10.22274348	3.28	990	38.8444982	-81.1175718	1	-1	1		0	0	0	0	4.53	89.87	0.29	5.26	0	0.04	48.44	53
Clay County	54015	0	0	0	0	0	2000	1	342.399	886.809986	6.79	10336	9.24	11.65525892	3.41	1202	38.462532	-81.0750875	0	-1	1		0	0	0	1	3.91	91.56	0.89	2.9	0.74	0	NA	NA
Clay County	54015	0	0	0	0	0	2001	2	342.399	886.809986	6.79	10153	9.23	11.4489013	3.39	1202	38.462532	-81.0750875	0	-1	1		0	0	0	1	3.91	91.56	0.89	2.9	0.74	0	NA	NA
Clay County	54015	0	0	0	0	0	2002	3	342.399	886.809986	6.79	10166	9.23	11.46356058	3.39	1202	38.462532	-81.0750875	0	-1	1		0	0	0	1	3.91	91.56	0.89	2.9	0.74	0	NA	NA
Clay County	54015	0	0	0	0	0	2003	4	342.399	886.809986	6.79	10061	9.22	11.34515867	3.38	1202	38.462532	-81.0750875	0	-1	1		0	0	0	1	3.91	91.56	0.89	2.9	0.74	0	48.11	NA
Clay County	54015	0	0	0	0	0	2004	5	342.399	886.809986	6.79	10055	9.22	11.33839284	3.38	1202	38.462532	-81.0750875	0	-1	1		0	0	0	1	3.91	91.56	0.89	2.9	0.74	0	61.18	52.8
Clay County	54015	0	0	0	0	0	2005	6	342.399	886.809986	6.79	9852	9.2	11.10948248	3.36	1202	38.462532	-81.0750875	0	-1	1		60367	176.3	68.1	1	3.91	91.56	0.89	2.9	0.74	0	54.02	53.9
Clay County	54015	0	0	0	0	0	2006	7	342.399	886.809986	6.79	9695	9.18	10.93244342	3.34	1202	38.462532	-81.0750875	0	-1	1		24761	72.3	27.9	1	3.91	91.4	0.87	3	0.82	0	42.63	54
Clay County	54015	0	0	0	0	0	2007	8	342.399	886.809986	6.79	9696	9.18	10.93357106	3.34	1202	38.462532	-81.0750875	0	-1	1		17352	50.7	19.6	1	3.91	91.4	0.87	3	0.82	0	42.67	54
Clay County	54015	0	0	0	0	0	2008	9	342.399	886.809986	6.79	9603	9.17	10.82870079	3.33	1202	38.462532	-81.0750875	0	-1	1		2721	7.9	3.1	1	3.91	91.4	0.87	3	0.82	0	44.35	54.3
Clay County	54015	0	0	0	0	0	2009	10	342.399	886.809986	6.79	9505	9.16	10.71819234	3.32	1202	38.462532	-81.0750875	0	-1	1		2635	7.7	3	1	3.91	91.4	0.87	3	0.82	0	49.94	52.7
Clay County	54015	0	0	0	0	0	2010	11	342.399	886.809986	6.79	9386	9.15	10.5840035	3.31	1202	38.462532	-81.0750875	0	-1	1		1736	5.1	2	1	3.91	91.4	0.87	3	0.82	0	NA	53.1
Clay County	54015	0	0	0	0	0	2011	12	342.399	886.809986	6.79	9389	9.15	10.58738642	3.31	1202	38.462532	-81.0750875	0	-1	1		0	0	0	1	3.91	90.85	0.88	3.26	1.1	0	NA	NA
Clay County	54015	0	0	0	0	0	2012	13	342.399	886.809986	6.79	9263	9.13	10.44530412	3.3	1202	38.462532	-81.0750875	0	-1	1		0	0	0	1	3.91	90.85	0.88	3.26	1.1	0	NA	NA
Clay County	54015	0	0	0	0	0	2013	14	342.399	886.809986	6.79	9205	9.13	10.37990116	3.29	1202	38.462532	-81.0750875	0	-1	1		0	0	0	1	3.91	90.85	0.88	3.26	1.1	0	NA	NA
Clay County	54015	0	0	0	0	0	2014	15	342.399	886.809986	6.79	8934	9.1	10.07431145	3.26	1202	38.462532	-81.0750875	0	-1	1		0	0	0	1	3.91	90.85	0.88	3.26	1.1	0	NA	NA
Clay County	54015	0	0	0	0	0	2015	16	342.399	886.809986	6.79	8905	9.09	10.04160997	3.26	1202	38.462532	-81.0750875	0	-1	1		0	0	0	1	3.91	90.85	0.88	3.26	1.1	0	NA	NA
Doddridge County	54017	0	0	0	0	0	2000	1	320.433	829.9182657	6.72	7366	8.9	8.875572818	3.13	1085	39.2691705	-80.7069659	1	-1	1		0	0	0	0	4.42	90.05	0.12	5.4	0	0.01	49.28	NA
Doddridge County	54017	0	0	0	0	0	2001	2	320.433	829.9182657	6.72	7588	8.93	9.143069039	3.16	1085	39.2691705	-80.7069659	1	-1	1		0	0	0	0	4.42	90.05	0.12	5.4	0	0.01	NA	NA
Doddridge County	54017	0	0	0	0	0	2002	3	320.433	829.9182657	6.72	7627	8.94	9.190061618	3.17	1085	39.2691705	-80.7069659	1	-1	1		0	0	0	0	4.42	90.05	0.12	5.4	0	0.01	NA	NA
Doddridge County	54017	0	0	0	0	0	2003	4	320.433	829.9182657	6.72	7741	8.95	9.327424543	3.18	1085	39.2691705	-80.7069659	1	-1	1		0	0	0	0	4.42	90.05	0.12	5.4	0	0.01	NA	NA
Doddridge County	54017	0	0	0	0	0	2004	5	320.433	829.9182657	6.72	7669	8.94	9.240669012	3.18	1085	39.2691705	-80.7069659	1	-1	1		0	0	0	0	4.42	90.05	0.12	5.4	0	0.01	NA	NA
Doddridge County	54017	0	0	0	0	0	2005	6	320.433	829.9182657	6.72	7808	8.96	9.408155384	3.19	1085	39.2691705	-80.7069659	1	-1	1		66836	208.6	80.5	0	4.42	90.05	0.12	5.4	0	0.01	NA	NA
Doddridge County	54017	0	0	0	0	0	2006	7	320.433	829.9182657	6.72	7848	8.97	9.456352902	3.2	1085	39.2691705	-80.7069659	1	-1	1		51401	160.4	61.9	0	4.41	90.06	0.12	5.4	0	0.01	NA	NA
Doddridge County	54017	0	0	0	0	0	2007	8	320.433	829.9182657	6.72	7970	8.98	9.60335533	3.21	1085	39.2691705	-80.7069659	1	-1	1		49202	153.5	59.3	0	4.41	90.06	0.12	5.4	0	0.01	NA	NA
Doddridge County	54017	0	0	0	0	0	2008	9	320.433	829.9182657	6.72	8034	8.99	9.680471357	3.22	1085	39.2691705	-80.7069659	1	-1	1		56011	174.8	67.5	0	4.41	90.06	0.12	5.4	0	0.01	NA	NA
Doddridge County	54017	0	0	0	0	0	2009	10	320.433	829.9182657	6.72	8124	9	9.788915771	3.23	1085	39.2691705	-80.7069659	1	-1	1		44592	139.2	53.7	0	4.41	90.06	0.12	5.4	0	0.01	NA	NA
Doddridge County	54017	0	0	0	0	0	2010	11	320.433	829.9182657	6.72	8202	9.01	9.88290093	3.24	1085	39.2691705	-80.7069659	1	-1	1		45874	143.2	55.3	0	4.41	90.06	0.12	5.4	0	0.01	NA	NA
Doddridge County	54017	0	0	0	0	0	2011	12	320.433	829.9182657	6.72	8182	9.01	9.858802171	3.24	1085	39.2691705	-80.7069659	1	-1	1		30369	94.8	36.6	0	4.42	89.87	0.12	5.53	0.05	0.01	NA	NA
Doddridge County	54017	0	0	0	0	0	2012	13	320.433	829.9182657	6.72	8213	9.01	9.896155247	3.24	1085	39.2691705	-80.7069659	1	-1	1		32481	101.4	39.1	0	4.42	89.87	0.12	5.53	0.05	0.01	NA	NA
Doddridge County	54017	0	0	0	0	0	2013	14	320.433	829.9182657	6.72	8413	9.04	10.13714283	3.27	1085	39.2691705	-80.7069659	1	-1	1		32468	101.3	39.1	0	4.42	89.87	0.12	5.53	0.05	0.01	NA	NA
Doddridge County	54017	0	0	0	0	0	2014	15	320.433	829.9182657	6.72	8272	9.02	9.967246585	3.25	1085	39.2691705	-80.7069659	1	-1	1		30033	93.7	36.2	0	4.42	89.87	0.12	5.53	0.05	0.01	NA	NA
Doddridge County	54017	0	0	0	0	0	2015	16	320.433	829.9182657	6.72	8506	9.05	10.24920206	3.28	1085	39.2691705	-80.7069659	1	-1	1		30973	96.7	37.3	0	4.42	89.87	0.12	5.53	0.05	0.01	NA	NA
Fayette County	54019	0	0	0	0	0	2000	1	663.929	1719.569471	7.45	47591	10.77	27.67611359	4.27	2008	38.0287776	-81.0811921	0	0	2	1	0	0	0	0	5.74	86.38	1.32	5.62	0.92	0.01	NA	NA
Fayette County	54019	1	1	0	0	0	2001	2	663.929	1719.569471	7.45	47067	10.76	27.37138615	4.26	2008	38.0287776	-81.0811921	0	0	2	1	0	0	0	0	5.74	86.38	1.32	5.62	0.92	0.01	41.9	51
Fayette County	54019	0	0	0	0	0	2002	3	663.929	1719.569471	7.45	46935	10.76	27.29462275	4.26	2008	38.0287776	-81.0811921	0	0	2	1	0	0	0	0	5.74	86.38	1.32	5.62	0.92	0.01	46.71	51.3
Fayette County	54019	0	0	0	0	0	2003	4	663.929	1719.569471	7.45	47054	10.76	27.36382612	4.26	2008	38.0287776	-81.0811921	0	0	2	1	0	0	0	0	5.74	86.38	1.32	5.62	0.92	0.01	44.7	52.5
Fayette County	54019	0	0	0	0	0	2004	5	663.929	1719.569471	7.45	46717	10.75	27.16784683	4.25	2008	38.0287776	-81.0811921	0	0	2	1	0	0	0	0	5.74	86.38	1.32	5.62	0.92	0.01	57.63	NA
Fayette County	54019	0	0	0	0	0	2005	6	663.929	1719.569471	7.45	46229	10.74	26.88405486	4.24	2008	38.0287776	-81.0811921	0	0	2	1	94537	142.4	55	0	5.74	86.38	1.32	5.62	0.92	0.01	58.29	52.9
Fayette County	54019	5	3	2	2	0	2006	7	663.929	1719.569471	7.45	46200	10.74	26.86719018	4.24	2008	38.0287776	-81.0811921	0	0	2	1	104783	157.8	60.9	0	5.8	86.52	1.3	5.25	1.04	0.08	48.17	53.1
Fayette County	54019	1	0	1	1	0	2007	8	663.929	1719.569471	7.45	46243	10.74	26.89219644	4.24	2008	38.0287776	-81.0811921	0	0	2	1	100062	150.7	58.2	0	5.8	86.52	1.3	5.25	1.04	0.08	46.83	53.3
Fayette County	54019	0	0	0	0	0	2008	9	663.929	1719.569471	7.45	46171	10.74	26.85032549	4.24	2008	38.0287776	-81.0811921	0	0	2	1	91306	137.5	53.1	0	5.8	86.52	1.3	5.25	1.04	0.08	47.15	53.1
Fayette County	54019	0	0	0	0	0	2009	10	663.929	1719.569471	7.45	46034	10.74	26.77065439	4.24	2008	38.0287776	-81.0811921	0	0	2	1	101019	152.2	58.7	0	5.8	86.52	1.3	5.25	1.04	0.08	54.01	51.6
Fayette County	54019	0	0	0	0	0	2010	11	663.929	1719.569471	7.45	46039	10.74	26.77356209	4.24	2008	38.0287776	-81.0811921	0	0	2	1	90712	136.6	52.8	0	5.8	86.52	1.3	5.25	1.04	0.08	45.03	51.6
Fayette County	54019	0	0	0	0	0	2011	12	663.929	1719.569471	7.45	45970	10.74	26.73343577	4.24	2008	38.0287776	-81.0811921	0	0	2	1	69036	104	40.1	0	5.99	85.32	1.3	5.99	1.31	0.09	44.07	52.2
Fayette County	54019	0	0	0	0	0	2012	13	663.929	1719.569471	7.45	45939	10.74	26.715408	4.24	2008	38.0287776	-81.0811921	0	0	2	1	65745	99	38.2	0	5.99	85.32	1.3	5.99	1.31	0.09	65.94	53.7
Fayette County	54019	0	0	0	0	0	2013	14	663.929	1719.569471	7.45	45634	10.73	26.53803802	4.23	2008	38.0287776	-81.0811921	0	0	2	1	68154	102.7	39.6	1	5.99	85.32	1.3	5.99	1.31	0.09	45.37	54.4
Fayette County	54019	0	0	0	0	0	2014	15	663.929	1719.569471	7.45	45242	10.72	26.31007398	4.22	2008	38.0287776	-81.0811921	0	0	2	1	60607	91.3	35.2	1	5.99	85.32	1.3	5.99	1.31	0.09	52.55	52.2
Fayette County	54019	0	0	0	0	0	2015	16	663.929	1719.569471	7.45	44822	10.71	26.0658268	4.21	2008	38.0287776	-81.0811921	0	0	2	1	65453	98.6	38.1	1	5.99	85.32	1.3	5.99	1.31	0.09	45.27	50.9
Gilmer County	54021	0	0	0	0	0	2000	1	340.045	880.7131496	6.78	7155	8.88	8.124098071	3.05	1026	38.9240618	-80.8570836	1	-1	1		0	0	0	0	4.18	90.08	0.16	5.56	0.01	0	46.94	53.2
Gilmer County	54021	0	0	0	0	0	2001	2	340.045	880.7131496	6.78	7309	8.9	8.298956367	3.07	1026	38.9240618	-80.8570836	1	-1	1		0	0	0	0	4.18	90.08	0.16	5.56	0.01	0	48.92	53.63
Gilmer County	54021	0	0	0	0	0	2002	3	340.045	880.7131496	6.78	7409	8.91	8.412500714	3.08	1026	38.9240618	-80.8570836	1	-1	1		0	0	0	0	4.18	90.08	0.16	5.56	0.01	0	46.48	54.7
Gilmer County	54021	0	0	0	0	0	2003	4	340.045	880.7131496	6.78	7615	8.94	8.64640207	3.11	1026	38.9240618	-80.8570836	1	-1	1		0	0	0	0	4.18	90.08	0.16	5.56	0.01	0	47.32	54.87
Gilmer County	54021	0	0	0	0	0	2004	5	340.045	880.7131496	6.78	7764	8.96	8.815583148	3.13	1026	38.9240618	-80.8570836	1	-1	1		0	0	0	0	4.18	90.08	0.16	5.56	0.01	0	58.53	53.5
Gilmer County	54021	0	0	0	0	0	2005	6	340.045	880.7131496	6.78	7905	8.98	8.975680678	3.15	1026	38.9240618	-80.8570836	1	-1	1		81560	239.9	92.6	0	4.18	90.08	0.16	5.56	0.01	0	54.64	53.87
Gilmer County	54021	0	0	0	0	0	2006	7	340.045	880.7131496	6.78	8083	9	9.177789617	3.17	1026	38.9240618	-80.8570836	1	-1	1		0	0	0	0	4.23	90.05	0.16	5.54	0.01	0	45.36	53.85
Gilmer County	54021	0	0	0	0	0	2007	8	340.045	880.7131496	6.78	8248	9.02	9.365137791	3.19	1026	38.9240618	-80.8570836	1	-1	1		0	0	0	0	4.23	90.05	0.16	5.54	0.01	0	40.65	54.43
Gilmer County	54021	0	0	0	0	0	2008	9	340.045	880.7131496	6.78	8408	9.04	9.546808747	3.21	1026	38.9240618	-80.8570836	1	-1	1		0	0	0	0	4.23	90.05	0.16	5.54	0.01	0	40.65	54.43
Gilmer County	54021	0	0	0	0	0	2009	10	340.045	880.7131496	6.78	8529	9.05	9.684197407	3.22	1026	38.9240618	-80.8570836	1	-1	1		0	0	0	0	4.23	90.05	0.16	5.54	0.01	0	41.16	55.27
Gilmer County	54021	0	0	0	0	0	2010	11	340.045	880.7131496	6.78	8693	9.07	9.870410137	3.24	1026	38.9240618	-80.8570836	1	-1	1		0	0	0	0	4.23	90.05	0.16	5.54	0.01	0	44.77	52.17
Gilmer County	54021	0	0	0	0	0	2011	12	340.045	880.7131496	6.78	8769	9.08	9.956703842	3.25	1026	38.9240618	-80.8570836	1	-1	1		0	0	0	0	4.2	89.95	0.16	5.67	0.01	0	45.6	52.5
Gilmer County	54021	0	0	0	0	0	2012	13	340.045	880.7131496	6.78	8774	9.08	9.962381059	3.25	1026	38.9240618	-80.8570836	1	-1	1		0	0	0	0	4.2	89.95	0.16	5.67	0.01	0	43.74	53.65
Gilmer County	54021	0	0	0	0	0	2013	14	340.045	880.7131496	6.78	8636	9.06	9.805689859	3.23	1026	38.9240618	-80.8570836	1	-1	1		0	0	0	0	4.2	89.95	0.16	5.67	0.01	0	45.3	55.27
Gilmer County	54021	0	0	0	0	0	2014	15	340.045	880.7131496	6.78	8505	9.05	9.656946764	3.22	1026	38.9240618	-80.8570836	1	-1	1		0	0	0	0	4.2	89.95	0.16	5.67	0.01	0	41.5	NA
Gilmer County	54021	0	0	0	0	0	2015	16	340.045	880.7131496	6.78	8320	9.03	9.446889721	3.2	1026	38.9240618	-80.8570836	1	-1	1		0	0	0	0	4.2	89.95	0.16	5.67	0.01	0	46.39	53.1
Grant County	54023	4	2	2	2	0	2000	1	477.209	1235.966538	7.12	11292	9.33	9.136169672	3.16	2095	39.1051344	-79.1955701	0	1	3	0	0	0	0	0	2.71	78.19	1.26	16.32	1.52	0	42.27	52.13
Grant County	54023	2	1	1	1	0	2001	2	477.209	1235.966538	7.12	11325	9.33	9.162869424	3.17	2095	39.1051344	-79.1955701	0	1	3	0	0	0	0	0	2.71	78.19	1.26	16.32	1.52	0	44.8	54.53
Grant County	54023	6	5	1	1	0	2002	3	477.209	1235.966538	7.12	11310	9.33	9.150733173	3.17	2095	39.1051344	-79.1955701	0	1	3	0	0	0	0	0	2.71	78.19	1.26	16.32	1.52	0	40.48	53.1
Grant County	54023	3	1	2	2	0	2003	4	477.209	1235.966538	7.12	11406	9.34	9.228405179	3.17	2095	39.1051344	-79.1955701	0	1	3	0	0	0	0	0	2.71	78.19	1.26	16.32	1.52	0	41.81	NA
Grant County	54023	5	2	3	3	0	2004	5	477.209	1235.966538	7.12	11558	9.36	9.351385854	3.19	2095	39.1051344	-79.1955701	0	1	3	0	0	0	0	0	2.71	78.19	1.26	16.32	1.52	0	50.64	54.3
Grant County	54023	7	3	4	2	2	2005	6	477.209	1235.966538	7.12	11648	9.36	9.42420336	3.19	2095	39.1051344	-79.1955701	0	1	3	0	0	0	0	0	2.71	78.19	1.26	16.32	1.52	0	61.88	53
Grant County	54023	7	5	2	2	0	2006	7	477.209	1235.966538	7.12	11834	9.38	9.574692871	3.21	2095	39.1051344	-79.1955701	0	1	3	0	0	0	0	0	2.71	78.16	1.25	16	1.87	0	53.9	54.1
Grant County	54023	5	3	2	2	0	2007	8	477.209	1235.966538	7.12	11969	9.39	9.683919129	3.22	2095	39.1051344	-79.1955701	0	1	3	0	0	0	0	0	2.71	78.16	1.25	16	1.87	0	47.58	54.1
Grant County	54023	1	1	0	0	0	2008	9	477.209	1235.966538	7.12	12022	9.39	9.726800549	3.23	2095	39.1051344	-79.1955701	0	1	3	0	0	0	0	0	2.71	78.16	1.25	16	1.87	0	43.5	54.3
Grant County	54023	2	2	0	0	0	2009	10	477.209	1235.966538	7.12	11963	9.39	9.679064629	3.22	2095	39.1051344	-79.1955701	0	1	3	0	0	0	0	0	2.71	78.16	1.25	16	1.87	0	42.68	54.7
Grant County	54023	3	1	2	2	0	2010	11	477.209	1235.966538	7.12	11937	9.39	9.65802846	3.22	2095	39.1051344	-79.1955701	0	1	3	0	0	0	0	0	2.71	78.16	1.25	16	1.87	0	50.94	53.1
Grant County	54023	7	2	5	4	1	2011	12	477.209	1235.966538	7.12	11945	9.39	9.664501127	3.22	2095	39.1051344	-79.1955701	0	1	3	0	0	0	0	0	2.9	77.43	1.25	16.14	2.04	0.25	47.82	52.8
Grant County	54023	5	4	1	1	0	2012	13	477.209	1235.966538	7.12	11856	9.38	9.592492705	3.21	2095	39.1051344	-79.1955701	0	1	3	0	0	0	0	0	2.9	77.43	1.25	16.14	2.04	0.25	41.02	53.2
Grant County	54023	6	3	3	3	0	2013	14	477.209	1235.966538	7.12	11798	9.38	9.545565869	3.21	2095	39.1051344	-79.1955701	0	1	3	0	0	0	0	0	2.9	77.43	1.25	16.14	2.04	0.25	56.57	53.7
Grant County	54023	7	1	6	4	2	2014	15	477.209	1235.966538	7.12	11697	9.37	9.463848446	3.2	2095	39.1051344	-79.1955701	0	1	3	0	0	0	0	0	2.9	77.43	1.25	16.14	2.04	0.25	46.75	54.15
Grant County	54023	7	3	4	4	0	2015	16	477.209	1235.966538	7.12	11765	9.37	9.518866117	3.2	2095	39.1051344	-79.1955701	0	1	3	0	0	0	0	0	2.9	77.43	1.25	16.14	2.04	0.25	47.91	51.8
Greenbrier County	54025	2	1	1	1	0	2000	1	1021.258	2645.048007	7.88	34448	10.45	13.02358215	3.52	2642	37.9469327	-80.4529516	0	1	2	1	0	0	0	0	4.59	82.57	0.9	11.41	0.53	0	43.1	49.7
Greenbrier County	54025	6	6	0	0	0	2001	2	1021.258	2645.048007	7.88	34452	10.45	13.02509441	3.52	2642	37.9469327	-80.4529516	0	1	2	1	0	0	0	0	4.59	82.57	0.9	11.41	0.53	0	48.2	NA
Greenbrier County	54025	17	12	5	5	0	2002	3	1021.258	2645.048007	7.88	34621	10.45	13.08898739	3.52	2642	37.9469327	-80.4529516	0	1	2	1	0	0	0	0	4.59	82.57	0.9	11.41	0.53	0	43	45.9
Greenbrier County	54025	8	2	6	6	0	2003	4	1021.258	2645.048007	7.88	34831	10.46	13.16838103	3.53	2642	37.9469327	-80.4529516	0	1	2	1	0	0	0	0	4.59	82.57	0.9	11.41	0.53	0	43	45.9
Greenbrier County	54025	5	1	4	2	2	2004	5	1021.258	2645.048007	7.88	34938	10.46	13.20883398	3.53	2642	37.9469327	-80.4529516	0	1	2	1	0	0	0	0	4.59	82.57	0.9	11.41	0.53	0	37.64	46.9
Greenbrier County	54025	8	3	5	3	2	2005	6	1021.258	2645.048007	7.88	35020	10.46	13.23983531	3.53	2642	37.9469327	-80.4529516	0	1	2	1	1844	1.8	0.7	0	4.59	82.57	0.9	11.41	0.53	0	37.64	46.9
Greenbrier County	54025	11	8	3	2	1	2006	7	1021.258	2645.048007	7.88	35196	10.47	13.30637475	3.54	2642	37.9469327	-80.4529516	0	1	2	1	6403	6.3	2.4	0	4.63	81.37	0.97	11.87	0.46	0.71	55.19	47.4
Greenbrier County	54025	7	5	2	2	0	2007	8	1021.258	2645.048007	7.88	35354	10.47	13.36610901	3.54	2642	37.9469327	-80.4529516	0	1	2	1	5508	5.4	2.1	0	4.63	81.37	0.97	11.87	0.46	0.71	55.19	47.4
Greenbrier County	54025	7	1	6	4	2	2008	9	1021.258	2645.048007	7.88	35457	10.48	13.4050497	3.55	2642	37.9469327	-80.4529516	0	1	2	1	27834	27.3	10.5	0	4.63	81.37	0.97	11.87	0.46	0.71	NA	NA
Greenbrier County	54025	47	39	8	8	0	2009	10	1021.258	2645.048007	7.88	35351	10.47	13.36497482	3.54	2642	37.9469327	-80.4529516	0	1	2	1	43878	43	16.6	0	4.63	81.37	0.97	11.87	0.46	0.71	55.19	47.4
Greenbrier County	54025	36	18	18	17	1	2010	11	1021.258	2645.048007	7.88	35480	10.48	13.4137452	3.55	2642	37.9469327	-80.4529516	0	1	2	1	30448	29.8	11.5	0	4.63	81.37	0.97	11.87	0.46	0.71	40.53	52.2
Greenbrier County	54025	29	16	13	12	1	2011	12	1021.258	2645.048007	7.88	35718	10.48	13.50372466	3.55	2642	37.9469327	-80.4529516	0	1	2	1	73683	72.1	27.9	0	4.7	79.95	0.98	13.01	0.48	0.89	40.53	52.2
Greenbrier County	54025	4	0	4	4	0	2012	13	1021.258	2645.048007	7.88	35880	10.49	13.56497119	3.56	2642	37.9469327	-80.4529516	0	1	2	1	112333	110	42.5	0	4.7	79.95	0.98	13.01	0.48	0.89	33.52	52
Greenbrier County	54025	9	0	9	9	0	2013	14	1021.258	2645.048007	7.88	35793	10.49	13.53207953	3.56	2642	37.9469327	-80.4529516	0	1	2	1	111980	109.6	42.3	0	4.7	79.95	0.98	13.01	0.48	0.89	33.52	52
Greenbrier County	54025	2	0	2	2	0	2014	15	1021.258	2645.048007	7.88	35516	10.48	13.42735554	3.55	2642	37.9469327	-80.4529516	0	1	2	1	281519	275.7	106.4	0	4.7	79.95	0.98	13.01	0.48	0.89	33.52	52
Greenbrier County	54025	0	0	0	0	0	2015	16	1021.258	2645.048007	7.88	35433	10.48	13.39597614	3.55	2642	37.9469327	-80.4529516	0	1	2	1	269208	263.6	101.8	0	4.7	79.95	0.98	13.01	0.48	0.89	39.21	50.1
Hampshire County	54027	3	3	0	0	0	2000	1	641.721	1662.050973	7.42	20171	9.91	12.13621022	3.45	1241	39.3170653	-78.6141684	0	1	3	0	0	0	0	1	3.34	81.39	0.82	14.44	0.02	0	39.21	50.1
Hampshire County	54027	4	4	0	0	0	2001	2	641.721	1662.050973	7.42	20668	9.94	12.43523835	3.47	1241	39.3170653	-78.6141684	0	1	3	0	0	0	0	1	3.34	81.39	0.82	14.44	0.02	0	44.67	45.3
Hampshire County	54027	5	3	2	2	0	2002	3	641.721	1662.050973	7.42	21030	9.95	12.65304154	3.49	1241	39.3170653	-78.6141684	0	1	3	0	0	0	0	1	3.34	81.39	0.82	14.44	0.02	0	44.67	45.3
Hampshire County	54027	2	1	1	0	1	2003	4	641.721	1662.050973	7.42	21436	9.97	12.89731804	3.51	1241	39.3170653	-78.6141684	0	1	3	0	0	0	0	1	3.34	81.39	0.82	14.44	0.02	0	56.99	45.8
Hampshire County	54027	4	4	0	0	0	2004	5	641.721	1662.050973	7.42	21766	9.99	13.09586791	3.52	1241	39.3170653	-78.6141684	0	1	3	0	0	0	0	1	3.34	81.39	0.82	14.44	0.02	0	53.06	46
Hampshire County	54027	5	2	3	2	1	2005	6	641.721	1662.050973	7.42	22361	10.02	13.45385934	3.55	1241	39.3170653	-78.6141684	0	1	3	0	0	0	0	1	3.34	81.39	0.82	14.44	0.02	0	45.02	46.1
Hampshire County	54027	3	2	1	1	0	2006	7	641.721	1662.050973	7.42	23016	10.04	13.84795074	3.58	1241	39.3170653	-78.6141684	0	1	3	0	0	0	0	1	3.34	81.56	0.81	14.26	0.03	0	45.02	46.1
Hampshire County	54027	4	1	3	2	1	2007	8	641.721	1662.050973	7.42	23492	10.06	14.13434388	3.6	1241	39.3170653	-78.6141684	0	1	3	0	0	0	0	1	3.34	81.56	0.81	14.26	0.03	0	63.76	47.9
Hampshire County	54027	8	4	4	0	4	2008	9	641.721	1662.050973	7.42	23664	10.07	14.23783048	3.61	1241	39.3170653	-78.6141684	0	1	3	0	0	0	0	1	3.34	81.56	0.81	14.26	0.03	0	63.76	47.9
Hampshire County	54027	5	2	3	2	1	2009	10	641.721	1662.050973	7.42	23820	10.08	14.33169042	3.61	1241	39.3170653	-78.6141684	0	1	3	0	0	0	0	1	3.34	81.56	0.81	14.26	0.03	0	63.76	47.9
Hampshire County	54027	1	0	1	1	0	2010	11	641.721	1662.050973	7.42	23964	10.08	14.41833036	3.62	1241	39.3170653	-78.6141684	0	1	3	0	0	0	0	1	3.34	81.56	0.81	14.26	0.03	0	49.09	48.5
Hampshire County	54027	4	2	2	2	0	2011	12	641.721	1662.050973	7.42	23802	10.08	14.32086042	3.61	1241	39.3170653	-78.6141684	0	1	3	0	0	0	0	1	3.35	81.19	0.8	14.39	0.03	0.24	49.09	48.5
Hampshire County	54027	2	1	1	1	0	2012	13	641.721	1662.050973	7.42	23688	10.07	14.25227047	3.61	1241	39.3170653	-78.6141684	0	1	3	0	0	0	0	1	3.35	81.19	0.8	14.39	0.03	0.24	51.47	46.2
Hampshire County	54027	2	2	0	0	0	2013	14	641.721	1662.050973	7.42	23468	10.06	14.11990389	3.6	1241	39.3170653	-78.6141684	0	1	3	0	0	0	0	1	3.35	81.19	0.8	14.39	0.03	0.24	51.47	46.2
Hampshire County	54027	0	0	0	0	0	2014	15	641.721	1662.050973	7.42	23488	10.06	14.13193722	3.6	1241	39.3170653	-78.6141684	0	1	3	0	0	0	0	1	3.35	81.19	0.8	14.39	0.03	0.24	49.02	45.1
Hampshire County	54027	0	0	0	0	0	2015	16	641.721	1662.050973	7.42	23331	10.06	14.03747561	3.59	1241	39.3170653	-78.6141684	0	1	3	0	0	0	0	1	3.35	81.19	0.8	14.39	0.03	0.24	49.02	45.1
Hancock County	54029	6	6	0	0	0	2000	1	82.821	214.5055618	5.37	32682	10.39	152.3596858	5.98	1042	40.5218545	-80.5738922	0	0	2	1	0	0	0	1	18	61.6	6.88	13.25	0.18	0.06	49.02	45.1
Hancock County	54029	9	9	0	0	0	2001	2	82.821	214.5055618	5.37	32421	10.39	151.1429341	5.97	1042	40.5218545	-80.5738922	0	0	2	1	0	0	0	1	18	61.6	6.88	13.25	0.18	0.06	50.73	47.2
Hancock County	54029	3	2	1	1	0	2002	3	82.821	214.5055618	5.37	32178	10.38	150.0100964	5.96	1042	40.5218545	-80.5738922	0	0	2	1	0	0	0	1	18	61.6	6.88	13.25	0.18	0.06	50.73	47.2
Hancock County	54029	2	2	0	0	0	2003	4	82.821	214.5055618	5.37	31925	10.37	148.8306398	5.95	1042	40.5218545	-80.5738922	0	0	2	1	0	0	0	1	18	61.6	6.88	13.25	0.18	0.06	40.79	49.9
Hancock County	54029	9	8	1	0	1	2004	5	82.821	214.5055618	5.37	31600	10.36	147.3155276	5.94	1042	40.5218545	-80.5738922	0	0	2	1	0	0	0	1	18	61.6	6.88	13.25	0.18	0.06	40.79	49.9
Hancock County	54029	1	1	0	0	0	2005	6	82.821	214.5055618	5.37	31510	10.36	146.895958	5.94	1042	40.5218545	-80.5738922	0	0	2	1	15268	184.3	71.2	1	18	61.6	6.88	13.25	0.18	0.06	38.11	50.8
Hancock County	54029	0	0	0	0	0	2006	7	82.821	214.5055618	5.37	31266	10.35	145.7584584	5.93	1042	40.5218545	-80.5738922	0	0	2	1	14766	178.3	68.8	1	18.8	60.94	6.78	13.17	0.22	0.07	48.5	51.2
Hancock County	54029	2	2	0	0	0	2007	8	82.821	214.5055618	5.37	30887	10.34	143.9916044	5.92	1042	40.5218545	-80.5738922	0	0	2	1	17762	214.5	82.8	1	18.8	60.94	6.78	13.17	0.22	0.07	48.5	51.2
Hancock County	54029	5	5	0	0	0	2008	9	82.821	214.5055618	5.37	30802	10.34	143.5953443	5.92	1042	40.5218545	-80.5738922	0	0	2	1	21556	260.3	100.5	1	18.8	60.94	6.78	13.17	0.22	0.07	61.85	50
Hancock County	54029	1	1	0	0	0	2009	10	82.821	214.5055618	5.37	30748	10.33	143.3436026	5.92	1042	40.5218545	-80.5738922	0	0	2	1	20400	246.3	95.1	1	18.8	60.94	6.78	13.17	0.22	0.07	61.85	50
Hancock County	54029	0	0	0	0	0	2010	11	82.821	214.5055618	5.37	30676	10.33	143.0079469	5.91	1042	40.5218545	-80.5738922	0	0	2	1	15477	186.9	72.2	1	18.8	60.94	6.78	13.17	0.22	0.07	52.23	51.3
Hancock County	54029	1	1	0	0	0	2011	12	82.821	214.5055618	5.37	30514	10.33	142.2527218	5.91	1042	40.5218545	-80.5738922	0	0	2	1	17699	213.7	82.5	1	18.86	60.73	6.78	13.42	0.14	0.07	52.23	51.3
Hancock County	54029	1	1	0	0	0	2012	13	82.821	214.5055618	5.37	30341	10.32	141.4462159	5.9	1042	40.5218545	-80.5738922	0	0	2	1	16610	200.6	77.4	1	18.86	60.73	6.78	13.42	0.14	0.07	52.23	51.3
Hancock County	54029	1	1	0	0	0	2013	14	82.821	214.5055618	5.37	30246	10.32	141.0033369	5.9	1042	40.5218545	-80.5738922	0	0	2	1	12621	152.4	58.8	1	18.86	60.73	6.78	13.42	0.14	0.07	36.19	50.85
Hancock County	54029	0	0	0	0	0	2014	15	82.821	214.5055618	5.37	30101	10.31	140.3273638	5.9	1042	40.5218545	-80.5738922	0	0	2	1	11775	142.2	54.9	1	18.86	60.73	6.78	13.42	0.14	0.07	36.19	50.85
Hancock County	54029	0	0	0	0	0	2015	16	82.821	214.5055618	5.37	29844	10.3	139.1292596	5.89	1042	40.5218545	-80.5738922	0	0	2	1	25903	312.8	120.8	1	18.86	60.73	6.78	13.42	0.14	0.07	36.19	50.85
Hardy County	54031	8	5	3	3	0	2000	1	583.393	1510.982036	7.32	12647	9.45	8.370053183	3.08	1766	39.0075031	-78.8579224	0	1	3	0	0	0	0	0	4.13	82.2	0.42	13.19	0.06	0	38.29	52.33
Hardy County	54031	6	2	4	3	1	2001	2	583.393	1510.982036	7.32	12805	9.46	8.474620939	3.09	1766	39.0075031	-78.8579224	0	1	3	0	0	0	0	0	4.13	82.2	0.42	13.19	0.06	0	38.29	52.33
Hardy County	54031	4	4	0	0	0	2002	3	583.393	1510.982036	7.32	12877	9.46	8.522272068	3.09	1766	39.0075031	-78.8579224	0	1	3	0	0	0	0	0	4.13	82.2	0.42	13.19	0.06	0	38.29	52.33
Hardy County	54031	4	3	1	1	0	2003	4	583.393	1510.982036	7.32	13140	9.48	8.696331053	3.11	1766	39.0075031	-78.8579224	0	1	3	0	0	0	0	0	4.13	82.2	0.42	13.19	0.06	0	41.32	51.9
Hardy County	54031	3	2	1	1	0	2004	5	583.393	1510.982036	7.32	13325	9.5	8.818767982	3.13	1766	39.0075031	-78.8579224	0	1	3	0	0	0	0	0	4.13	82.2	0.42	13.19	0.06	0	41.32	51.9
Hardy County	54031	2	0	2	2	0	2005	6	583.393	1510.982036	7.32	13529	9.51	8.953779514	3.14	1766	39.0075031	-78.8579224	0	1	3	0	0	0	0	0	4.13	82.2	0.42	13.19	0.06	0	40.18	51.13
Hardy County	54031	12	7	5	5	0	2006	7	583.393	1510.982036	7.32	13611	9.52	9.008048855	3.15	1766	39.0075031	-78.8579224	0	1	3	0	0	0	0	0	4.31	82.21	0.43	12.95	0.1	0	40.18	51.13
Hardy County	54031	4	3	1	1	0	2007	8	583.393	1510.982036	7.32	13807	9.53	9.137765818	3.16	1766	39.0075031	-78.8579224	0	1	3	0	0	0	0	0	4.31	82.21	0.43	12.95	0.1	0	40.18	51.13
Hardy County	54031	7	2	5	5	0	2008	9	583.393	1510.982036	7.32	13793	9.53	9.128500321	3.16	1766	39.0075031	-78.8579224	0	1	3	0	0	0	0	0	4.31	82.21	0.43	12.95	0.1	0	50.94	51.4
Hardy County	54031	6	3	3	1	2	2009	10	583.393	1510.982036	7.32	13885	9.54	9.189387874	3.17	1766	39.0075031	-78.8579224	0	1	3	0	0	0	0	0	4.31	82.21	0.43	12.95	0.1	0	50.94	51.4
Hardy County	54031	5	0	5	3	2	2010	11	583.393	1510.982036	7.32	14025	9.55	9.282042848	3.18	1766	39.0075031	-78.8579224	0	1	3	0	0	0	0	0	4.31	82.21	0.43	12.95	0.1	0	36.31	51.3
Hardy County	54031	6	4	2	0	2	2011	12	583.393	1510.982036	7.32	14001	9.55	9.266159138	3.18	1766	39.0075031	-78.8579224	0	1	3	0	0	0	0	0	4.39	81.93	0.43	13.09	0.1	0.06	36.31	51.3
Hardy County	54031	7	2	5	4	1	2012	13	583.393	1510.982036	7.32	13909	9.54	9.205271584	3.17	1766	39.0075031	-78.8579224	0	1	3	0	0	0	0	0	4.39	81.93	0.43	13.09	0.1	0.06	36.31	51.3
Hardy County	54031	3	2	1	1	0	2013	14	583.393	1510.982036	7.32	14011	9.55	9.27277735	3.18	1766	39.0075031	-78.8579224	0	1	3	0	0	0	0	0	4.39	81.93	0.43	13.09	0.1	0.06	39.05	51.83
Hardy County	54031	2	2	0	0	0	2014	15	583.393	1510.982036	7.32	13999	9.55	9.264835495	3.18	1766	39.0075031	-78.8579224	0	1	3	0	0	0	0	0	4.39	81.93	0.43	13.09	0.1	0.06	39.05	51.83
Hardy County	54031	1	0	1	1	0	2015	16	583.393	1510.982036	7.32	13904	9.54	9.201962478	3.17	1766	39.0075031	-78.8579224	0	1	3	0	0	0	0	0	4.39	81.93	0.43	13.09	0.1	0.06	39.05	51.83
Harrison County	54033	0	0	0	0	0	2000	1	416.042	1077.54462	6.98	68635	11.14	63.69573819	5.11	1194	39.2835297	-80.379875	0	0	2	1	0	0	0	0	11.65	70.37	0.55	16.79	0.64	0	39.08	53.5
Harrison County	54033	2	1	1	1	0	2001	2	416.042	1077.54462	6.98	67817	11.12	62.93660489	5.09	1194	39.2835297	-80.379875	0	0	2	1	0	0	0	0	11.65	70.37	0.55	16.79	0.64	0	45.69	51.07
Harrison County	54033	0	0	0	0	0	2002	3	416.042	1077.54462	6.98	67778	11.12	62.90041149	5.09	1194	39.2835297	-80.379875	0	0	2	1	0	0	0	0	11.65	70.37	0.55	16.79	0.64	0	38.13	49.45
Harrison County	54033	0	0	0	0	0	2003	4	416.042	1077.54462	6.98	67707	11.12	62.83452095	5.09	1194	39.2835297	-80.379875	0	0	2	1	0	0	0	0	11.65	70.37	0.55	16.79	0.64	0	46.61	51.75
Harrison County	54033	0	0	0	0	0	2004	5	416.042	1077.54462	6.98	67900	11.13	63.01363186	5.1	1194	39.2835297	-80.379875	0	0	2	1	0	0	0	0	11.65	70.37	0.55	16.79	0.64	0	35.96	52.9
Harrison County	54033	0	0	0	0	0	2005	6	416.042	1077.54462	6.98	67989	11.13	63.09622705	5.1	1194	39.2835297	-80.379875	0	0	2	1	60170	144.6	55.8	0	11.65	70.37	0.55	16.79	0.64	0	27.53	53
Harrison County	54033	0	0	0	0	0	2006	7	416.042	1077.54462	6.98	68141	11.13	63.23728849	5.1	1194	39.2835297	-80.379875	0	0	2	1	81417	195.7	75.6	0	11.82	70.95	0.55	16.05	0.63	0	40.02	53.3
Harrison County	54033	0	0	0	0	0	2007	8	416.042	1077.54462	6.98	67940	11.13	63.0507533	5.1	1194	39.2835297	-80.379875	0	0	2	1	59190	142.3	54.9	0	11.82	70.95	0.55	16.05	0.63	0	40.02	53.3
Harrison County	54033	0	0	0	0	0	2008	9	416.042	1077.54462	6.98	68441	11.13	63.51569924	5.1	1194	39.2835297	-80.379875	0	0	2	1	101336	243.6	94	0	11.82	70.95	0.55	16.05	0.63	0	50.48	49.9
Harrison County	54033	0	0	0	0	0	2009	10	416.042	1077.54462	6.98	68696	11.14	63.75234837	5.11	1194	39.2835297	-80.379875	0	0	2	1	62943	151.3	58.4	0	11.82	70.95	0.55	16.05	0.63	0	50.48	49.9
Harrison County	54033	0	0	0	0	0	2010	11	416.042	1077.54462	6.98	69099	11.14	64.12634681	5.11	1194	39.2835297	-80.379875	0	0	2	1	63675	153	59.1	0	11.82	70.95	0.55	16.05	0.63	0	42.78	50.9
Harrison County	54033	0	0	0	0	0	2011	12	416.042	1077.54462	6.98	69272	11.15	64.286897	5.12	1194	39.2835297	-80.379875	0	0	2	1	56501	135.8	52.4	0	12.16	70.52	0.57	16.12	0.63	0.01	28.36	52.9
Harrison County	54033	0	0	0	0	0	2012	13	416.042	1077.54462	6.98	69155	11.14	64.17831681	5.11	1194	39.2835297	-80.379875	0	0	2	1	58924	141.6	54.7	0	12.16	70.52	0.57	16.12	0.63	0.01	28.36	52.9
Harrison County	54033	0	0	0	0	0	2013	14	416.042	1077.54462	6.98	68955	11.14	63.99270965	5.11	1194	39.2835297	-80.379875	0	0	2	1	55833	134.2	51.8	0	12.16	70.52	0.57	16.12	0.63	0.01	28.36	52.9
Harrison County	54033	1	1	0	0	0	2014	15	416.042	1077.54462	6.98	68793	11.14	63.84236785	5.11	1194	39.2835297	-80.379875	0	0	2	1	58694	141.1	54.5	0	12.16	70.52	0.57	16.12	0.63	0.01	38.64	53.2
Harrison County	54033	0	0	0	0	0	2015	16	416.042	1077.54462	6.98	68570	11.14	63.63541586	5.1	1194	39.2835297	-80.379875	0	0	2	1	59790	143.7	55.5	0	12.16	70.52	0.57	16.12	0.63	0.01	38.64	53.2
Jackson County	54035	0	0	0	0	0	2000	1	465.792	1206.396622	7.1	28002	10.24	23.21127189	4.1	815	38.8344683	-81.6747943	1	-1	1		0	0	0	0	7.72	74.47	1.64	16.12	0.04	0.01	NA	NA
Jackson County	54035	0	0	0	0	0	2001	2	465.792	1206.396622	7.1	28098	10.24	23.29084771	4.1	815	38.8344683	-81.6747943	1	-1	1		0	0	0	0	7.72	74.47	1.64	16.12	0.04	0.01	NA	NA
Jackson County	54035	0	0	0	0	0	2002	3	465.792	1206.396622	7.1	28270	10.25	23.43342105	4.11	815	38.8344683	-81.6747943	1	-1	1		0	0	0	0	7.72	74.47	1.64	16.12	0.04	0.01	NA	NA
Jackson County	54035	0	0	0	0	0	2003	4	465.792	1206.396622	7.1	28362	10.25	23.50968121	4.11	815	38.8344683	-81.6747943	1	-1	1		0	0	0	0	7.72	74.47	1.64	16.12	0.04	0.01	NA	NA
Jackson County	54035	0	0	0	0	0	2004	5	465.792	1206.396622	7.1	28676	10.26	23.76996046	4.12	815	38.8344683	-81.6747943	1	-1	1		0	0	0	0	7.72	74.47	1.64	16.12	0.04	0.01	NA	NA
Jackson County	54035	0	0	0	0	0	2005	6	465.792	1206.396622	7.1	28622	10.26	23.72519906	4.12	815	38.8344683	-81.6747943	1	-1	1		0	0	0	0	7.72	74.47	1.64	16.12	0.04	0.01	NA	NA
Jackson County	54035	0	0	0	0	0	2006	7	465.792	1206.396622	7.1	28877	10.27	23.93657233	4.13	815	38.8344683	-81.6747943	1	-1	1		0	0	0	0	7.7	74.47	1.66	16.12	0.04	0.01	NA	NA
Jackson County	54035	0	0	0	0	0	2007	8	465.792	1206.396622	7.1	29089	10.28	24.11230226	4.13	815	38.8344683	-81.6747943	1	-1	1		0	0	0	0	7.7	74.47	1.66	16.12	0.04	0.01	NA	NA
Jackson County	54035	0	0	0	0	0	2008	9	465.792	1206.396622	7.1	29101	10.28	24.12224924	4.13	815	38.8344683	-81.6747943	1	-1	1		0	0	0	0	7.7	74.47	1.66	16.12	0.04	0.01	NA	NA
Jackson County	54035	0	0	0	0	0	2009	10	465.792	1206.396622	7.1	29155	10.28	24.16701064	4.14	815	38.8344683	-81.6747943	1	-1	1		0	0	0	0	7.7	74.47	1.66	16.12	0.04	0.01	46.21	53.4
Jackson County	54035	0	0	0	0	0	2010	11	465.792	1206.396622	7.1	29211	10.28	24.21342987	4.14	815	38.8344683	-81.6747943	1	-1	1		0	0	0	0	7.7	74.47	1.66	16.12	0.04	0.01	46.21	53.4
Jackson County	54035	0	0	0	0	0	2011	12	465.792	1206.396622	7.1	29332	10.29	24.31372856	4.14	815	38.8344683	-81.6747943	1	-1	1		0	0	0	0	7.72	74.39	1.67	16.1	0.06	0.06	34.29	54.1
Jackson County	54035	0	0	0	0	0	2012	13	465.792	1206.396622	7.1	29318	10.29	24.30212375	4.14	815	38.8344683	-81.6747943	1	-1	1		0	0	0	0	7.72	74.39	1.67	16.1	0.06	0.06	34.29	54.1
Jackson County	54035	0	0	0	0	0	2013	14	465.792	1206.396622	7.1	29231	10.28	24.23000816	4.14	815	38.8344683	-81.6747943	1	-1	1		0	0	0	0	7.72	74.39	1.67	16.1	0.06	0.06	37.67	NA
Jackson County	54035	0	0	0	0	0	2014	15	465.792	1206.396622	7.1	29138	10.28	24.15291909	4.14	815	38.8344683	-81.6747943	1	-1	1		0	0	0	0	7.72	74.39	1.67	16.1	0.06	0.06	30.19	50.5
Jackson County	54035	0	0	0	0	0	2015	16	465.792	1206.396622	7.1	29158	10.28	24.16949738	4.14	815	38.8344683	-81.6747943	1	-1	1		0	0	0	0	7.72	74.39	1.67	16.1	0.06	0.06	33.83	52.6
Jefferson County	54037	6	6	0	0	0	2000	1	209.534	542.6909647	6.3	42246	10.65	77.8454088	5.31	538	39.3076166	-77.862736	0	1	3	0	0	0	0	1	13.89	27.15	2.44	56.31	0.21	0	NA	NA
Jefferson County	54037	16	12	4	3	1	2001	2	209.534	542.6909647	6.3	43348	10.68	79.87603041	5.33	538	39.3076166	-77.862736	0	1	3	0	0	0	0	1	13.89	27.15	2.44	56.31	0.21	0	NA	NA
Jefferson County	54037	17	12	5	2	3	2002	3	209.534	542.6909647	6.3	44767	10.71	82.4907782	5.36	538	39.3076166	-77.862736	0	1	3	0	0	0	0	1	13.89	27.15	2.44	56.31	0.21	0	NA	NA
Jefferson County	54037	7	5	2	2	0	2003	4	209.534	542.6909647	6.3	46075	10.74	84.90098969	5.39	538	39.3076166	-77.862736	0	1	3	0	0	0	0	1	13.89	27.15	2.44	56.31	0.21	0	NA	NA
Jefferson County	54037	12	8	4	0	4	2004	5	209.534	542.6909647	6.3	47163	10.76	86.90581393	5.42	538	39.3076166	-77.862736	0	1	3	0	0	0	0	1	13.89	27.15	2.44	56.31	0.21	0	NA	NA
Jefferson County	54037	3	2	1	1	0	2005	6	209.534	542.6909647	6.3	48662	10.79	89.66797527	5.45	538	39.3076166	-77.862736	0	1	3	0	0	0	0	1	13.89	27.15	2.44	56.31	0.21	0	NA	NA
Jefferson County	54037	9	7	2	2	0	2006	7	209.534	542.6909647	6.3	50003	10.82	92.13899485	5.47	538	39.3076166	-77.862736	0	1	3	0	0	0	0	1	14.7	27.09	2.46	55.6	0.14	0	NA	NA
Jefferson County	54037	10	7	3	1	2	2007	8	209.534	542.6909647	6.3	51264	10.84	94.46260088	5.5	538	39.3076166	-77.862736	0	1	3	0	0	0	0	1	14.7	27.09	2.46	55.6	0.14	0	NA	NA
Jefferson County	54037	7	4	3	1	2	2008	9	209.534	542.6909647	6.3	52184	10.86	96.15785667	5.52	538	39.3076166	-77.862736	0	1	3	0	0	0	0	1	14.7	27.09	2.46	55.6	0.14	0	NA	NA
Jefferson County	54037	4	3	1	1	0	2009	10	209.534	542.6909647	6.3	53054	10.88	97.76097899	5.53	538	39.3076166	-77.862736	0	1	3	0	0	0	0	1	14.7	27.09	2.46	55.6	0.14	0	NA	NA
Jefferson County	54037	7	5	2	1	1	2010	11	209.534	542.6909647	6.3	53498	10.89	98.57912418	5.54	538	39.3076166	-77.862736	0	1	3	0	0	0	0	1	14.7	27.09	2.46	55.6	0.14	0	NA	NA
Jefferson County	54037	3	2	1	1	0	2011	12	209.534	542.6909647	6.3	54347	10.9	100.1435504	5.56	538	39.3076166	-77.862736	0	1	3	0	0	0	0	1	15.52	26.52	2.46	55.25	0.16	0.09	NA	NA
Jefferson County	54037	5	4	1	1	0	2012	13	209.534	542.6909647	6.3	54548	10.91	100.513927	5.56	538	39.3076166	-77.862736	0	1	3	0	0	0	0	1	15.52	26.52	2.46	55.25	0.16	0.09	NA	NA
Jefferson County	54037	5	3	2	0	2	2013	14	209.534	542.6909647	6.3	54897	10.91	101.1570186	5.57	538	39.3076166	-77.862736	0	1	3	0	0	0	0	1	15.52	26.52	2.46	55.25	0.16	0.09	NA	NA
Jefferson County	54037	3	3	0	0	0	2014	15	209.534	542.6909647	6.3	55642	10.93	102.5298072	5.58	538	39.3076166	-77.862736	0	1	3	0	0	0	0	1	15.52	26.52	2.46	55.25	0.16	0.09	NA	NA
Jefferson County	54037	5	2	3	2	1	2015	16	209.534	542.6909647	6.3	56199	10.94	103.5561741	5.59	538	39.3076166	-77.862736	0	1	3	0	0	0	0	1	15.52	26.52	2.46	55.25	0.16	0.09	NA	NA
Kanawha County	54039	0	0	0	0	0	2000	1	903.098	2339.014789	7.76	200111	12.21	85.553542	5.4	1056	38.3365748	-81.5281179	1	-1	1		0	0	0	1	11.79	83.46	0.85	3.35	0.52	0.03	NA	NA
Kanawha County	54039	0	0	0	0	0	2001	2	903.098	2339.014789	7.76	197898	12.2	84.60741716	5.39	1056	38.3365748	-81.5281179	1	-1	1		0	0	0	1	11.79	83.46	0.85	3.35	0.52	0.03	NA	NA
Kanawha County	54039	0	0	0	0	0	2002	3	903.098	2339.014789	7.76	196422	12.19	83.97638225	5.38	1056	38.3365748	-81.5281179	1	-1	1		0	0	0	1	11.79	83.46	0.85	3.35	0.52	0.03	30.66	51.65
Kanawha County	54039	0	0	0	0	0	2003	4	903.098	2339.014789	7.76	195960	12.19	83.77886319	5.38	1056	38.3365748	-81.5281179	1	-1	1		0	0	0	1	11.79	83.46	0.85	3.35	0.52	0.03	30.66	51.65
Kanawha County	54039	0	0	0	0	0	2004	5	903.098	2339.014789	7.76	195364	12.18	83.52405505	5.38	1056	38.3365748	-81.5281179	1	-1	1		0	0	0	1	11.79	83.46	0.85	3.35	0.52	0.03	29.96	52.9
Kanawha County	54039	0	0	0	0	0	2005	6	903.098	2339.014789	7.76	193878	12.17	82.88874483	5.37	1056	38.3365748	-81.5281179	1	-1	1		36262	40.2	15.5	1	11.79	83.46	0.85	3.35	0.52	0.03	29.96	52.9
Kanawha County	54039	0	0	0	0	0	2006	7	903.098	2339.014789	7.76	192954	12.17	82.49370671	5.36	1056	38.3365748	-81.5281179	1	-1	1		9624	10.7	4.1	1	11.92	83.36	0.85	3.13	0.71	0.04	29.96	52.9
Kanawha County	54039	0	0	0	0	0	2007	8	903.098	2339.014789	7.76	192354	12.17	82.23718845	5.36	1056	38.3365748	-81.5281179	1	-1	1		6801	7.5	2.9	1	11.92	83.36	0.85	3.13	0.71	0.04	41.56	53.2
Kanawha County	54039	0	0	0	0	0	2008	9	903.098	2339.014789	7.76	192414	12.17	82.26284028	5.36	1056	38.3365748	-81.5281179	1	-1	1		300	0.3	0.1	1	11.92	83.36	0.85	3.13	0.71	0.04	55	50.67
Kanawha County	54039	0	0	0	0	0	2009	10	903.098	2339.014789	7.76	193150	12.17	82.57750268	5.37	1056	38.3365748	-81.5281179	1	-1	1		234	0.3	0.1	1	11.92	83.36	0.85	3.13	0.71	0.04	55	50.67
Kanawha County	54039	0	0	0	0	0	2010	11	903.098	2339.014789	7.76	193063	12.17	82.54030753	5.36	1056	38.3365748	-81.5281179	1	-1	1		103	0.1	0	1	11.92	83.36	0.85	3.13	0.71	0.04	37.55	51.6
Kanawha County	54039	0	0	0	0	0	2011	12	903.098	2339.014789	7.76	191972	12.17	82.07387183	5.36	1056	38.3365748	-81.5281179	1	-1	1		0	0	0	1	12.02	83.08	0.84	3.07	0.9	0.08	37.55	51.6
Kanawha County	54039	0	0	0	0	0	2012	13	903.098	2339.014789	7.76	192159	12.17	82.15382002	5.36	1056	38.3365748	-81.5281179	1	-1	1		0	0	0	1	12.02	83.08	0.84	3.07	0.9	0.08	28.23	52.4
Kanawha County	54039	0	0	0	0	0	2013	14	903.098	2339.014789	7.76	191404	12.16	81.83103455	5.36	1056	38.3365748	-81.5281179	1	-1	1		0	0	0	1	12.02	83.08	0.84	3.07	0.9	0.08	35.08	52.87
Kanawha County	54039	0	0	0	0	0	2014	15	903.098	2339.014789	7.76	190167	12.16	81.3021794	5.35	1056	38.3365748	-81.5281179	1	-1	1		0	0	0	1	12.02	83.08	0.84	3.07	0.9	0.08	35.08	52.87
Kanawha County	54039	0	0	0	0	0	2015	16	903.098	2339.014789	7.76	188207	12.15	80.46421976	5.34	1056	38.3365748	-81.5281179	1	-1	1		0	0	0	1	12.02	83.08	0.84	3.07	0.9	0.08	30.39	52.7
Lewis County	54041	0	0	0	0	0	2000	1	382.142	989.7439586	6.9	16914	9.74	17.08926824	3.79	1234	38.9958677	-80.5021593	0	0	2	1	0	0	0	0	6.87	80.62	1.34	10.79	0.38	0	30.39	52.7
Lewis County	54041	2	2	0	0	0	2001	2	382.142	989.7439586	6.9	16802	9.73	16.97610766	3.78	1234	38.9958677	-80.5021593	0	0	2	1	0	0	0	0	6.87	80.62	1.34	10.79	0.38	0	34.03	51.8
Lewis County	54041	2	2	0	0	0	2002	3	382.142	989.7439586	6.9	16681	9.72	16.85385382	3.78	1234	38.9958677	-80.5021593	0	0	2	1	0	0	0	0	6.87	80.62	1.34	10.79	0.38	0	34.03	51.8
Lewis County	54041	0	0	0	0	0	2003	4	382.142	989.7439586	6.9	16739	9.73	16.91245484	3.78	1234	38.9958677	-80.5021593	0	0	2	1	0	0	0	0	6.87	80.62	1.34	10.79	0.38	0	38.63	50.35
Lewis County	54041	0	0	0	0	0	2004	5	382.142	989.7439586	6.9	16622	9.72	16.79424245	3.77	1234	38.9958677	-80.5021593	0	0	2	1	0	0	0	0	6.87	80.62	1.34	10.79	0.38	0	38.63	50.35
Lewis County	54041	0	0	0	0	0	2005	6	382.142	989.7439586	6.9	16593	9.72	16.76494194	3.77	1234	38.9958677	-80.5021593	0	0	2	1	56255	147.2	56.8	0	6.87	80.62	1.34	10.79	0.38	0	38.63	50.35
Lewis County	54041	0	0	0	0	0	2006	7	382.142	989.7439586	6.9	16445	9.71	16.61540832	3.76	1234	38.9958677	-80.5021593	0	0	2	1	53988	141.3	54.5	0	6.87	81.06	1.34	10.33	0.4	0	32.19	51.5
Lewis County	54041	0	0	0	0	0	2007	8	382.142	989.7439586	6.9	16360	9.7	16.52952752	3.76	1234	38.9958677	-80.5021593	0	0	2	1	45731	119.7	46.2	0	6.87	81.06	1.34	10.33	0.4	0	32.19	51.5
Lewis County	54041	0	0	0	0	0	2008	9	382.142	989.7439586	6.9	16422	9.71	16.59216998	3.76	1234	38.9958677	-80.5021593	0	0	2	1	37243	97.5	37.6	0	6.87	81.06	1.34	10.33	0.4	0	45.04	53.23
Lewis County	54041	0	0	0	0	0	2009	10	382.142	989.7439586	6.9	16422	9.71	16.59216998	3.76	1234	38.9958677	-80.5021593	0	0	2	1	46135	120.7	46.6	0	6.87	81.06	1.34	10.33	0.4	0	45.04	53.23
Lewis County	54041	0	0	0	0	0	2010	11	382.142	989.7439586	6.9	16372	9.7	16.54165187	3.76	1234	38.9958677	-80.5021593	0	0	2	1	44398	116.2	44.9	0	6.87	81.06	1.34	10.33	0.4	0	36.78	53
Lewis County	54041	0	0	0	0	0	2011	12	382.142	989.7439586	6.9	16397	9.7	16.56691092	3.76	1234	38.9958677	-80.5021593	0	0	2	1	21189	55.4	21.4	0	7.12	80.85	1.22	10.36	0.43	0.01	36.78	53
Lewis County	54041	0	0	0	0	0	2012	13	382.142	989.7439586	6.9	16440	9.71	16.6103565	3.76	1234	38.9958677	-80.5021593	0	0	2	1	20977	54.9	21.2	0	7.12	80.85	1.22	10.36	0.43	0.01	36.78	53
Lewis County	54041	0	0	0	0	0	2013	14	382.142	989.7439586	6.9	16457	9.71	16.62753266	3.76	1234	38.9958677	-80.5021593	0	0	2	1	21203	55.5	21.4	0	7.12	80.85	1.22	10.36	0.43	0.01	NA	NA
Lewis County	54041	0	0	0	0	0	2014	15	382.142	989.7439586	6.9	16456	9.71	16.6265223	3.76	1234	38.9958677	-80.5021593	0	0	2	1	15202	39.8	15.4	0	7.12	80.85	1.22	10.36	0.43	0.01	NA	NA
Lewis County	54041	0	0	0	0	0	2015	16	382.142	989.7439586	6.9	16447	9.71	16.61742904	3.76	1234	38.9958677	-80.5021593	0	0	2	1	18166	47.5	18.4	0	7.12	80.85	1.22	10.36	0.43	0.01	NA	NA
Lincoln County	54043	0	0	0	0	0	2000	1	437.43	1132.939326	7.03	22107	10	19.51296022	3.92	930	38.1753645	-82.0703922	1	-1	1		0	0	0	1	6.9	83.73	0.29	8.36	0.7	0.01	32.93	NA
Lincoln County	54043	0	0	0	0	0	2001	2	437.43	1132.939326	7.03	22067	10	19.47765383	3.92	930	38.1753645	-82.0703922	1	-1	1		0	0	0	1	6.9	83.73	0.29	8.36	0.7	0.01	42.01	52.05
Lincoln County	54043	0	0	0	0	0	2002	3	437.43	1132.939326	7.03	22113	10	19.51825618	3.92	930	38.1753645	-82.0703922	1	-1	1		0	0	0	1	6.9	83.73	0.29	8.36	0.7	0.01	40.24	52.7
Lincoln County	54043	0	0	0	0	0	2003	4	437.43	1132.939326	7.03	22218	10.01	19.61093546	3.93	930	38.1753645	-82.0703922	1	-1	1		0	0	0	1	6.9	83.73	0.29	8.36	0.7	0.01	40.24	52.7
Lincoln County	54043	0	0	0	0	0	2004	5	437.43	1132.939326	7.03	22168	10.01	19.56680247	3.93	930	38.1753645	-82.0703922	1	-1	1		0	0	0	1	6.9	83.73	0.29	8.36	0.7	0.01	45.07	53.65
Lincoln County	54043	0	0	0	0	0	2005	6	437.43	1132.939326	7.03	22160	10.01	19.55974119	3.93	930	38.1753645	-82.0703922	1	-1	1		0	0	0	1	6.9	83.73	0.29	8.36	0.7	0.01	54.67	51.7
Lincoln County	54043	0	0	0	0	0	2006	7	437.43	1132.939326	7.03	22064	10	19.47500585	3.92	930	38.1753645	-82.0703922	1	-1	1		0	0	0	1	6.96	83.98	0.29	7.75	1.01	0.02	56.33	53.25
Lincoln County	54043	0	0	0	0	0	2007	8	437.43	1132.939326	7.03	21953	10	19.37703061	3.92	930	38.1753645	-82.0703922	1	-1	1		0	0	0	1	6.96	83.98	0.29	7.75	1.01	0.02	39.54	52.8
Lincoln County	54043	0	0	0	0	0	2008	9	437.43	1132.939326	7.03	21881	9.99	19.31347911	3.91	930	38.1753645	-82.0703922	1	-1	1		0	0	0	1	6.96	83.98	0.29	7.75	1.01	0.02	42.4	53.9
Lincoln County	54043	0	0	0	0	0	2009	10	437.43	1132.939326	7.03	21794	9.99	19.2366877	3.91	930	38.1753645	-82.0703922	1	-1	1		0	0	0	1	6.96	83.98	0.29	7.75	1.01	0.02	47.5	53.65
Lincoln County	54043	0	0	0	0	0	2010	11	437.43	1132.939326	7.03	21720	9.99	19.17137088	3.91	930	38.1753645	-82.0703922	1	-1	1		0	0	0	1	6.96	83.98	0.29	7.75	1.01	0.02	51.07	51.9
Lincoln County	54043	0	0	0	0	0	2011	12	437.43	1132.939326	7.03	21616	9.98	19.07957426	3.9	930	38.1753645	-82.0703922	1	-1	1		0	0	0	1	7.01	83.67	0.28	7.69	1.33	0.03	40.71	52.2
Lincoln County	54043	0	0	0	0	0	2012	13	437.43	1132.939326	7.03	21647	9.98	19.10693671	3.9	930	38.1753645	-82.0703922	1	-1	1		0	0	0	1	7.01	83.67	0.28	7.69	1.33	0.03	37.21	52.6
Lincoln County	54043	0	0	0	0	0	2013	14	437.43	1132.939326	7.03	21551	9.98	19.02220137	3.9	930	38.1753645	-82.0703922	1	-1	1		0	0	0	1	7.01	83.67	0.28	7.69	1.33	0.03	61.62	53.9
Lincoln County	54043	0	0	0	0	0	2014	15	437.43	1132.939326	7.03	21612	9.98	19.07604362	3.9	930	38.1753645	-82.0703922	1	-1	1		0	0	0	1	7.01	83.67	0.28	7.69	1.33	0.03	36.32	54.7
Lincoln County	54043	0	0	0	0	0	2015	16	437.43	1132.939326	7.03	21370	9.97	18.86243995	3.89	930	38.1753645	-82.0703922	1	-1	1		0	0	0	1	7.01	83.67	0.28	7.69	1.33	0.03	46.32	52.45
Logan County	54045	0	0	0	0	0	2000	1	454.214	1176.409718	7.07	37705	10.54	32.0509083	4.42	1424	37.8315339	-81.9353405	1	-1	1		0	0	0	0	6.43	82.66	0.28	8.75	1.8	0.07	38.93	51.4
Logan County	54045	0	0	0	0	0	2001	2	454.214	1176.409718	7.07	37013	10.52	31.46267787	4.4	1424	37.8315339	-81.9353405	1	-1	1		0	0	0	0	6.43	82.66	0.28	8.75	1.8	0.07	45.19	53.6
Logan County	54045	0	0	0	0	0	2002	3	454.214	1176.409718	7.07	37093	10.52	31.53068139	4.4	1424	37.8315339	-81.9353405	1	-1	1		0	0	0	0	6.43	82.66	0.28	8.75	1.8	0.07	42.45	51.9
Logan County	54045	0	0	0	0	0	2003	4	454.214	1176.409718	7.07	36947	10.52	31.40657497	4.4	1424	37.8315339	-81.9353405	1	-1	1		0	0	0	0	6.43	82.66	0.28	8.75	1.8	0.07	36.85	53.5
Logan County	54045	0	0	0	0	0	2004	5	454.214	1176.409718	7.07	36582	10.51	31.09630891	4.39	1424	37.8315339	-81.9353405	1	-1	1		0	0	0	0	6.43	82.66	0.28	8.75	1.8	0.07	47.57	54.1
Logan County	54045	0	0	0	0	0	2005	6	454.214	1176.409718	7.07	36476	10.5	31.00620425	4.39	1424	37.8315339	-81.9353405	1	-1	1		20066	44.2	17.1	0	6.43	82.66	0.28	8.75	1.8	0.07	58.17	51.3
Logan County	54045	0	0	0	0	0	2006	7	454.214	1176.409718	7.07	36440	10.5	30.97560267	4.38	1424	37.8315339	-81.9353405	1	-1	1		0	0	0	0	6.5	81.61	0.28	8.85	2.64	0.11	58.84	53.25
Logan County	54045	0	0	0	0	0	2007	8	454.214	1176.409718	7.07	36443	10.5	30.9781528	4.38	1424	37.8315339	-81.9353405	1	-1	1		6009	13.2	5.1	0	6.5	81.61	0.28	8.85	2.64	0.11	42.5	53.2
Logan County	54045	0	0	0	0	0	2008	9	454.214	1176.409718	7.07	36548	10.51	31.06740742	4.39	1424	37.8315339	-81.9353405	1	-1	1		0	0	0	0	6.5	81.61	0.28	8.85	2.64	0.11	50.35	53.5
Logan County	54045	0	0	0	0	0	2009	10	454.214	1176.409718	7.07	36645	10.51	31.14986168	4.39	1424	37.8315339	-81.9353405	1	-1	1		0	0	0	0	6.5	81.61	0.28	8.85	2.64	0.11	41.96	54.3
Logan County	54045	0	0	0	0	0	2010	11	454.214	1176.409718	7.07	36743	10.51	31.23316599	4.39	1424	37.8315339	-81.9353405	1	-1	1		0	0	0	0	6.5	81.61	0.28	8.85	2.64	0.11	49.8	52.6
Logan County	54045	0	0	0	0	0	2011	12	454.214	1176.409718	7.07	36453	10.5	30.98665324	4.39	1424	37.8315339	-81.9353405	1	-1	1		0	0	0	0	6.51	81.02	0.31	8.64	3.39	0.13	42.63	52.95
Logan County	54045	0	0	0	0	0	2012	13	454.214	1176.409718	7.07	36336	10.5	30.88719809	4.38	1424	37.8315339	-81.9353405	1	-1	1		0	0	0	0	6.51	81.02	0.31	8.64	3.39	0.13	41.46	53.25
Logan County	54045	0	0	0	0	0	2013	14	454.214	1176.409718	7.07	35983	10.49	30.58713257	4.37	1424	37.8315339	-81.9353405	1	-1	1		0	0	0	0	6.51	81.02	0.31	8.64	3.39	0.13	61.49	54.35
Logan County	54045	0	0	0	0	0	2014	15	454.214	1176.409718	7.07	35295	10.47	30.00230231	4.35	1424	37.8315339	-81.9353405	1	-1	1		0	0	0	0	6.51	81.02	0.31	8.64	3.39	0.13	44.99	54
Logan County	54045	0	0	0	0	0	2015	16	454.214	1176.409718	7.07	34514	10.45	29.33841796	4.33	1424	37.8315339	-81.9353405	1	-1	1		0	0	0	0	6.51	81.02	0.31	8.64	3.39	0.13	47.21	51.4
Marion County	54047	5	3	2	1	1	2000	1	309.691	802.0965931	6.69	56603	10.94	70.56880741	5.21	1230	39.5099951	-80.2433983	0	0	2	1	0	0	0	0	11.24	77.24	0.96	10.41	0.13	0	43.85	50.3
Marion County	54047	0	0	0	0	0	2001	2	309.691	802.0965931	6.69	56060	10.93	69.89183159	5.2	1230	39.5099951	-80.2433983	0	0	2	1	0	0	0	0	11.24	77.24	0.96	10.41	0.13	0	53.8	NA
Marion County	54047	0	0	0	0	0	2002	3	309.691	802.0965931	6.69	55997	10.93	69.81328743	5.2	1230	39.5099951	-80.2433983	0	0	2	1	0	0	0	0	11.24	77.24	0.96	10.41	0.13	0	37.79	52.8
Marion County	54047	0	0	0	0	0	2003	4	309.691	802.0965931	6.69	56081	10.93	69.91801297	5.2	1230	39.5099951	-80.2433983	0	0	2	1	0	0	0	0	11.24	77.24	0.96	10.41	0.13	0	NA	NA
Marion County	54047	0	0	0	0	0	2004	5	309.691	802.0965931	6.69	55957	10.93	69.76341812	5.2	1230	39.5099951	-80.2433983	0	0	2	1	0	0	0	0	11.24	77.24	0.96	10.41	0.13	0	NA	NA
Marion County	54047	0	0	0	0	0	2005	6	309.691	802.0965931	6.69	56068	10.93	69.90180545	5.2	1230	39.5099951	-80.2433983	0	0	2	1	51417	166	64.1	0	11.24	77.24	0.96	10.41	0.13	0	NA	NA
Marion County	54047	0	0	0	0	0	2006	7	309.691	802.0965931	6.69	56284	10.94	70.1710997	5.2	1230	39.5099951	-80.2433983	0	0	2	1	59879	193.4	74.7	0	11.3	77.37	0.95	10.12	0.24	0	NA	NA
Marion County	54047	0	0	0	0	0	2007	8	309.691	802.0965931	6.69	56445	10.94	70.37182365	5.21	1230	39.5099951	-80.2433983	0	0	2	1	47591	153.7	59.3	0	11.3	77.37	0.95	10.12	0.24	0	NA	NA
Marion County	54047	0	0	0	0	0	2008	9	309.691	802.0965931	6.69	56141	10.94	69.99281693	5.2	1230	39.5099951	-80.2433983	0	0	2	1	47760	154.2	59.5	0	11.3	77.37	0.95	10.12	0.24	0	NA	NA
Marion County	54047	0	0	0	0	0	2009	10	309.691	802.0965931	6.69	56426	10.94	70.34813573	5.21	1230	39.5099951	-80.2433983	0	0	2	1	42263	136.5	52.7	0	11.3	77.37	0.95	10.12	0.24	0	NA	NA
Marion County	54047	0	0	0	0	0	2010	11	309.691	802.0965931	6.69	56418	10.94	70.33816187	5.2	1230	39.5099951	-80.2433983	0	0	2	1	45454	146.8	56.7	0	11.3	77.37	0.95	10.12	0.24	0	NA	NA
Marion County	54047	1	1	0	0	0	2011	12	309.691	802.0965931	6.69	56625	10.94	70.59623552	5.21	1230	39.5099951	-80.2433983	0	0	2	1	25784	83.3	32.1	0	11.63	76.9	0.95	10.25	0.26	0.01	46.25	NA
Marion County	54047	1	1	0	0	0	2012	13	309.691	802.0965931	6.69	56768	10.95	70.77451829	5.21	1230	39.5099951	-80.2433983	0	0	2	1	26659	86.1	33.2	0	11.63	76.9	0.95	10.25	0.26	0.01	46.25	NA
Marion County	54047	5	4	1	1	0	2013	14	309.691	802.0965931	6.69	56725	10.95	70.72090879	5.21	1230	39.5099951	-80.2433983	0	0	2	1	25274	81.6	31.5	0	11.63	76.9	0.95	10.25	0.26	0.01	35.76	53.6
Marion County	54047	11	11	0	0	0	2014	15	309.691	802.0965931	6.69	56776	10.95	70.78449215	5.21	1230	39.5099951	-80.2433983	0	0	2	1	40155	129.7	50.1	0	11.63	76.9	0.95	10.25	0.26	0.01	35.76	53.6
Marion County	54047	3	1	2	1	1	2015	16	309.691	802.0965931	6.69	56771	10.95	70.77825849	5.21	1230	39.5099951	-80.2433983	0	0	2	1	39033	126	48.7	0	11.63	76.9	0.95	10.25	0.26	0.01	43.74	54.8
Marshall County	54049	2	2	0	0	0	2000	1	306.994	795.1113901	6.68	35529	10.48	44.68430517	4.75	1137	39.8606129	-80.6633865	0	0	2	1	0	0	0	1	8.8	74.69	2.3	14.19	0.02	0.01	43.74	54.8
Marshall County	54049	7	7	0	0	0	2001	2	306.994	795.1113901	6.68	35191	10.47	44.2592075	4.74	1137	39.8606129	-80.6633865	0	0	2	1	0	0	0	1	8.8	74.69	2.3	14.19	0.02	0.01	34.96	NA
Marshall County	54049	2	2	0	0	0	2002	3	306.994	795.1113901	6.68	34890	10.46	43.88064419	4.73	1137	39.8606129	-80.6633865	0	0	2	1	0	0	0	1	8.8	74.69	2.3	14.19	0.02	0.01	34.96	NA
Marshall County	54049	1	1	0	0	0	2003	4	306.994	795.1113901	6.68	34736	10.46	43.68696064	4.73	1137	39.8606129	-80.6633865	0	0	2	1	0	0	0	1	8.8	74.69	2.3	14.19	0.02	0.01	34.96	NA
Marshall County	54049	0	0	0	0	0	2004	5	306.994	795.1113901	6.68	34521	10.45	43.41655827	4.72	1137	39.8606129	-80.6633865	0	0	2	1	0	0	0	1	8.8	74.69	2.3	14.19	0.02	0.01	41.99	NA
Marshall County	54049	0	0	0	0	0	2005	6	306.994	795.1113901	6.68	34122	10.44	42.91474179	4.71	1137	39.8606129	-80.6633865	0	0	2	1	56301	183.4	70.8	1	8.8	74.69	2.3	14.19	0.02	0.01	41.99	NA
Marshall County	54049	0	0	0	0	0	2006	7	306.994	795.1113901	6.68	33814	10.43	42.52737468	4.7	1137	39.8606129	-80.6633865	0	0	2	1	51541	167.9	64.8	1	8.96	74.4	2.31	14.11	0.21	0.01	41.99	NA
Marshall County	54049	0	0	0	0	0	2007	8	306.994	795.1113901	6.68	33583	10.42	42.23684935	4.69	1137	39.8606129	-80.6633865	0	0	2	1	51952	169.2	65.3	1	8.96	74.4	2.31	14.11	0.21	0.01	NA	NA
Marshall County	54049	0	0	0	0	0	2008	9	306.994	795.1113901	6.68	33248	10.41	41.81552474	4.68	1137	39.8606129	-80.6633865	0	0	2	1	58269	189.8	73.3	1	8.96	74.4	2.31	14.11	0.21	0.01	NA	NA
Marshall County	54049	1	1	0	0	0	2009	10	306.994	795.1113901	6.68	33116	10.41	41.64951026	4.68	1137	39.8606129	-80.6633865	0	0	2	1	48930	159.4	61.5	1	8.96	74.4	2.31	14.11	0.21	0.01	NA	NA
Marshall County	54049	0	0	0	0	0	2010	11	306.994	795.1113901	6.68	33107	10.41	41.63819109	4.68	1137	39.8606129	-80.6633865	0	0	2	1	46469	151.4	58.4	1	8.96	74.4	2.31	14.11	0.21	0.01	NA	NA
Marshall County	54049	1	0	1	0	1	2011	12	306.994	795.1113901	6.68	32831	10.4	41.29106992	4.67	1137	39.8606129	-80.6633865	0	0	2	1	40247886	131103.2	50619.2	1	8.94	73.75	2.36	14.61	0.33	0.01	NA	NA
Marshall County	54049	0	0	0	0	0	2012	13	306.994	795.1113901	6.68	32677	10.39	41.09738636	4.67	1137	39.8606129	-80.6633865	0	0	2	1	44213	144	55.6	1	8.94	73.75	2.36	14.61	0.33	0.01	NA	NA
Marshall County	54049	1	1	0	0	0	2013	14	306.994	795.1113901	6.68	32569	10.39	40.96155634	4.66	1137	39.8606129	-80.6633865	0	0	2	1	47771	155.6	60.1	1	8.94	73.75	2.36	14.61	0.33	0.01	NA	NA
Marshall County	54049	0	0	0	0	0	2014	15	306.994	795.1113901	6.68	32314	10.38	40.64084656	4.66	1137	39.8606129	-80.6633865	0	0	2	1	45515	148.3	57.2	1	8.94	73.75	2.36	14.61	0.33	0.01	37.64	NA
Marshall County	54049	0	0	0	0	0	2015	16	306.994	795.1113901	6.68	32126	10.38	40.4044017	4.65	1137	39.8606129	-80.6633865	0	0	2	1	92809	302.3	116.7	1	8.94	73.75	2.36	14.61	0.33	0.01	37.64	NA
Mason County	54051	0	0	0	0	0	2000	1	431.852	1118.492361	7.02	25952	10.16	23.20266182	4.1	741	38.7697358	-82.026538	1	-1	1		0	0	0	0	7.58	67.05	3.38	21.86	0.1	0.03	NA	NA
Mason County	54051	0	0	0	0	0	2001	2	431.852	1118.492361	7.02	26258	10.18	23.47624438	4.11	741	38.7697358	-82.026538	1	-1	1		0	0	0	0	7.58	67.05	3.38	21.86	0.1	0.03	NA	NA
Mason County	54051	0	0	0	0	0	2002	3	431.852	1118.492361	7.02	26343	10.18	23.55223953	4.11	741	38.7697358	-82.026538	1	-1	1		0	0	0	0	7.58	67.05	3.38	21.86	0.1	0.03	NA	NA
Mason County	54051	0	0	0	0	0	2003	4	431.852	1118.492361	7.02	26511	10.19	23.70244172	4.12	741	38.7697358	-82.026538	1	-1	1		0	0	0	0	7.58	67.05	3.38	21.86	0.1	0.03	NA	NA
Mason County	54051	0	0	0	0	0	2004	5	431.852	1118.492361	7.02	26521	10.19	23.71138233	4.12	741	38.7697358	-82.026538	1	-1	1		0	0	0	0	7.58	67.05	3.38	21.86	0.1	0.03	NA	NA
Mason County	54051	0	0	0	0	0	2005	6	431.852	1118.492361	7.02	26363	10.18	23.57012074	4.11	741	38.7697358	-82.026538	1	-1	1		0	0	0	0	7.58	67.05	3.38	21.86	0.1	0.03	NA	NA
Mason County	54051	0	0	0	0	0	2006	7	431.852	1118.492361	7.02	26648	10.19	23.82492803	4.12	741	38.7697358	-82.026538	1	-1	1		0	0	0	0	7.62	67.48	3.38	21.37	0.09	0.06	40.76	54.03
Mason County	54051	0	0	0	0	0	2007	8	431.852	1118.492361	7.02	26738	10.19	23.90539349	4.13	741	38.7697358	-82.026538	1	-1	1		0	0	0	0	7.62	67.48	3.38	21.37	0.09	0.06	40.32	55.1
Mason County	54051	0	0	0	0	0	2008	9	431.852	1118.492361	7.02	27097	10.21	24.22636126	4.14	741	38.7697358	-82.026538	1	-1	1		0	0	0	0	7.62	67.48	3.38	21.37	0.09	0.06	46.91	55.53
Mason County	54051	0	0	0	0	0	2009	10	431.852	1118.492361	7.02	27309	10.21	24.41590211	4.15	741	38.7697358	-82.026538	1	-1	1		0	0	0	0	7.62	67.48	3.38	21.37	0.09	0.06	58.62	53.8
Mason County	54051	0	0	0	0	0	2010	11	431.852	1118.492361	7.02	27324	10.22	24.42931302	4.15	741	38.7697358	-82.026538	1	-1	1		0	0	0	0	7.62	67.48	3.38	21.37	0.09	0.06	55.67	55.1
Mason County	54051	0	0	0	0	0	2011	12	431.852	1118.492361	7.02	27323	10.22	24.42841896	4.15	741	38.7697358	-82.026538	1	-1	1		0	0	0	0	7.73	67.22	3.39	21.33	0.15	0.18	42.75	55.1
Mason County	54051	0	0	0	0	0	2012	13	431.852	1118.492361	7.02	27233	10.21	24.3479535	4.14	741	38.7697358	-82.026538	1	-1	1		0	0	0	0	7.73	67.22	3.39	21.33	0.15	0.18	43.6	55.6
Mason County	54051	0	0	0	0	0	2013	14	431.852	1118.492361	7.02	27159	10.21	24.28179302	4.14	741	38.7697358	-82.026538	1	-1	1		0	0	0	0	7.73	67.22	3.39	21.33	0.15	0.18	41.89	56.35
Mason County	54051	0	0	0	0	0	2014	15	431.852	1118.492361	7.02	27076	10.21	24.20758598	4.14	741	38.7697358	-82.026538	1	-1	1		0	0	0	0	7.73	67.22	3.39	21.33	0.15	0.18	46.44	54.5
Mason County	54051	0	0	0	0	0	2015	16	431.852	1118.492361	7.02	27005	10.2	24.14410768	4.14	741	38.7697358	-82.026538	1	-1	1		0	0	0	0	7.73	67.22	3.39	21.33	0.15	0.18	48.3	54.35
McDowell County	54053	0	0	0	0	0	2000	1	534.722	1384.924633	7.23	27331	10.22	19.7346479	3.93	1952	37.3785013	-81.6535838	1	0	1		0	0	0	0	6.91	87.39	0.15	4.65	0.89	0	45.89	54.7
McDowell County	54053	0	0	0	0	0	2001	2	534.722	1384.924633	7.23	26301	10.18	18.99092512	3.9	1952	37.3785013	-81.6535838	1	0	1		0	0	0	0	6.91	87.39	0.15	4.65	0.89	0	53.88	55.57
McDowell County	54053	0	0	0	0	0	2002	3	534.722	1384.924633	7.23	25730	10.16	18.57862831	3.87	1952	37.3785013	-81.6535838	1	0	1		0	0	0	0	6.91	87.39	0.15	4.65	0.89	0	45.97	56.27
McDowell County	54053	0	0	0	0	0	2003	4	534.722	1384.924633	7.23	24989	10.13	18.04358115	3.84	1952	37.3785013	-81.6535838	1	0	1		0	0	0	0	6.91	87.39	0.15	4.65	0.89	0	50.92	53.73
McDowell County	54053	0	0	0	0	0	2004	5	534.722	1384.924633	7.23	24264	10.1	17.52008696	3.82	1952	37.3785013	-81.6535838	1	0	1		0	0	0	0	6.91	87.39	0.15	4.65	0.89	0	45.58	52.73
McDowell County	54053	0	0	0	0	0	2005	6	534.722	1384.924633	7.23	23711	10.07	17.12078725	3.79	1952	37.3785013	-81.6535838	1	0	1		45790	85.6	33.1	0	6.91	87.39	0.15	4.65	0.89	0	48.39	55.8
McDowell County	54053	0	0	0	0	0	2006	7	534.722	1384.924633	7.23	23199	10.05	16.75109204	3.77	1952	37.3785013	-81.6535838	1	0	1		77069	144.1	55.6	0	6.96	87.53	0.14	4.23	1.1	0.06	46.69	51.9
McDowell County	54053	0	0	0	0	0	2007	8	534.722	1384.924633	7.23	22746	10.03	16.42399843	3.75	1952	37.3785013	-81.6535838	1	0	1		73342	137.2	53	0	6.96	87.53	0.14	4.23	1.1	0.06	45.63	53.05
McDowell County	54053	0	0	0	0	0	2008	9	534.722	1384.924633	7.23	22494	10.02	16.24203907	3.74	1952	37.3785013	-81.6535838	1	0	1		90922	170	65.7	0	6.96	87.53	0.14	4.23	1.1	0.06	54.47	53.6
McDowell County	54053	0	0	0	0	0	2009	10	534.722	1384.924633	7.23	22276	10.01	16.08462978	3.73	1952	37.3785013	-81.6535838	1	0	1		88918	166.3	64.2	0	6.96	87.53	0.14	4.23	1.1	0.06	65.79	NA
McDowell County	54053	0	0	0	0	0	2010	11	534.722	1384.924633	7.23	22113	10	15.96693385	3.72	1952	37.3785013	-81.6535838	1	0	1		84195	157.5	60.8	0	6.96	87.53	0.14	4.23	1.1	0.06	58.23	54.2
McDowell County	54053	0	0	0	0	0	2011	12	534.722	1384.924633	7.23	21708	9.99	15.67449916	3.7	1952	37.3785013	-81.6535838	1	0	1		77499	144.9	56	0	7.02	86.93	0.14	4.55	1.31	0.05	47.9	52.95
McDowell County	54053	0	0	0	0	0	2012	13	534.722	1384.924633	7.23	21335	9.97	15.40517043	3.69	1952	37.3785013	-81.6535838	1	0	1		76726	143.5	55.4	0	7.02	86.93	0.14	4.55	1.31	0.05	43.91	53.8
McDowell County	54053	0	0	0	0	0	2013	14	534.722	1384.924633	7.23	20901	9.95	15.09179597	3.67	1952	37.3785013	-81.6535838	1	0	1		77501	144.9	56	0	7.02	86.93	0.14	4.55	1.31	0.05	43.33	53.6
McDowell County	54053	0	0	0	0	0	2014	15	534.722	1384.924633	7.23	20291	9.92	14.65133879	3.64	1952	37.3785013	-81.6535838	1	0	1		66418	124.2	48	0	7.02	86.93	0.14	4.55	1.31	0.05	54.88	52.5
McDowell County	54053	0	0	0	0	0	2015	16	534.722	1384.924633	7.23	19698	9.89	14.22315665	3.61	1952	37.3785013	-81.6535838	1	0	1		69099	129.2	49.9	0	7.02	86.93	0.14	4.55	1.31	0.05	45.62	52.25
Mercer County	54055	3	2	1	1	0	2000	1	420.428	1088.904316	6.99	62978	11.05	57.83611937	5.01	2507	37.405515	-81.1114445	0	1	2	1	0	0	0	0	12.31	70.35	0.2	16.88	0.25	0.02	43.98	52.7
Mercer County	54055	4	3	1	1	0	2001	2	420.428	1088.904316	6.99	61858	11.03	56.80756251	4.99	2507	37.405515	-81.1114445	0	1	2	1	0	0	0	0	12.31	70.35	0.2	16.88	0.25	0.02	59.31	54.2
Mercer County	54055	7	6	1	1	0	2002	3	420.428	1088.904316	6.99	62016	11.04	56.9526625	4.99	2507	37.405515	-81.1114445	0	1	2	1	0	0	0	0	12.31	70.35	0.2	16.88	0.25	0.02	46.52	54.7
Mercer County	54055	9	8	1	1	0	2003	4	420.428	1088.904316	6.99	61910	11.03	56.85531694	4.99	2507	37.405515	-81.1114445	0	1	2	1	0	0	0	0	12.31	70.35	0.2	16.88	0.25	0.02	50.4	52.3
Mercer County	54055	5	2	3	2	1	2004	5	420.428	1088.904316	6.99	61694	11.03	56.6569524	4.99	2507	37.405515	-81.1114445	0	1	2	1	0	0	0	0	12.31	70.35	0.2	16.88	0.25	0.02	47.07	51.3
Mercer County	54055	0	0	0	0	0	2005	6	420.428	1088.904316	6.99	61303	11.02	56.29787585	4.98	2507	37.405515	-81.1114445	0	1	2	1	0	0	0	0	12.31	70.35	0.2	16.88	0.25	0.02	53.26	53.6
Mercer County	54055	2	2	0	0	0	2006	7	420.428	1088.904316	6.99	61297	11.02	56.29236573	4.98	2507	37.405515	-81.1114445	0	1	2	1	0	0	0	0	12.62	70.86	0.19	16.05	0.25	0.03	42.69	NA
Mercer County	54055	14	14	0	0	0	2007	8	420.428	1088.904316	6.99	61615	11.03	56.58440241	4.99	2507	37.405515	-81.1114445	0	1	2	1	0	0	0	0	12.62	70.86	0.19	16.05	0.25	0.03	36.67	NA
Mercer County	54055	6	6	0	0	0	2008	9	420.428	1088.904316	6.99	61848	11.03	56.79837897	4.99	2507	37.405515	-81.1114445	0	1	2	1	10997	26.2	10.1	0	12.62	70.86	0.19	16.05	0.25	0.03	44.38	56
Mercer County	54055	5	3	2	1	1	2009	10	420.428	1088.904316	6.99	62177	11.04	57.10051754	5	2507	37.405515	-81.1114445	0	1	2	1	32411687	77092.1	29765.4	0	12.62	70.86	0.19	16.05	0.25	0.03	61.71	54.6
Mercer County	54055	7	4	3	2	1	2010	11	420.428	1088.904316	6.99	62264	11.04	57.18041437	5	2507	37.405515	-81.1114445	0	1	2	1	11053	26.3	10.2	0	12.62	70.86	0.19	16.05	0.25	0.03	51.08	NA
Mercer County	54055	10	8	2	2	0	2011	12	420.428	1088.904316	6.99	62455	11.04	57.35582005	5	2507	37.405515	-81.1114445	0	1	2	1	0	0	0	0	12.9	69.95	0.2	16.66	0.27	0.03	40.46	55.8
Mercer County	54055	3	2	1	1	0	2012	13	420.428	1088.904316	6.99	62382	11.04	57.28878018	5	2507	37.405515	-81.1114445	0	1	2	1	19979	47.5	18.3	0	12.9	69.95	0.2	16.66	0.27	0.03	47.87	NA
Mercer County	54055	4	4	0	0	0	2013	14	420.428	1088.904316	6.99	61841	11.03	56.79195049	4.99	2507	37.405515	-81.1114445	0	1	2	1	18514	44	17	0	12.9	69.95	0.2	16.66	0.27	0.03	37.7	56.6
Mercer County	54055	1	1	0	0	0	2014	15	420.428	1088.904316	6.99	61646	11.03	56.61287139	4.99	2507	37.405515	-81.1114445	0	1	2	1	50388	119.8	46.3	0	12.9	69.95	0.2	16.66	0.27	0.03	40.66	54.4
Mercer County	54055	0	0	0	0	0	2015	16	420.428	1088.904316	6.99	61043	11.02	56.05910373	4.98	2507	37.405515	-81.1114445	0	1	2	1	3418	8.1	3.1	0	12.9	69.95	0.2	16.66	0.27	0.03	49.58	54.8
Mineral County	54057	7	4	3	3	0	2000	1	327.733	848.8251927	6.74	27086	10.21	31.90998598	4.41	1312	39.4147219	-78.9437463	0	1	3	0	0	0	0	1	7.58	77.36	0.79	13.92	0.34	0	46.99	55.5
Mineral County	54057	9	7	2	2	0	2001	2	327.733	848.8251927	6.74	27071	10.21	31.8923145	4.41	1312	39.4147219	-78.9437463	0	1	3	0	0	0	0	1	7.58	77.36	0.79	13.92	0.34	0	50.85	56.6
Mineral County	54057	4	2	2	1	1	2002	3	327.733	848.8251927	6.74	27258	10.21	32.11261899	4.42	1312	39.4147219	-78.9437463	0	1	3	0	0	0	0	1	7.58	77.36	0.79	13.92	0.34	0	42.48	56.9
Mineral County	54057	1	1	0	0	0	2003	4	327.733	848.8251927	6.74	27381	10.22	32.25752515	4.43	1312	39.4147219	-78.9437463	0	1	3	0	0	0	0	1	7.58	77.36	0.79	13.92	0.34	0	44.04	NA
Mineral County	54057	1	1	0	0	0	2004	5	327.733	848.8251927	6.74	27250	10.21	32.1031942	4.42	1312	39.4147219	-78.9437463	0	1	3	0	0	0	0	1	7.58	77.36	0.79	13.92	0.34	0	NA	NA
Mineral County	54057	12	5	7	5	2	2005	6	327.733	848.8251927	6.74	27193	10.21	32.03604256	4.42	1312	39.4147219	-78.9437463	0	1	3	0	0	0	0	1	7.58	77.36	0.79	13.92	0.34	0	NA	NA
Mineral County	54057	4	4	0	0	0	2006	7	327.733	848.8251927	6.74	27324	10.22	32.19037351	4.42	1312	39.4147219	-78.9437463	0	1	3	0	0	0	0	1	7.57	77.77	0.76	13.53	0.37	0	47.45	57.1
Mineral County	54057	5	5	0	0	0	2007	8	327.733	848.8251927	6.74	27532	10.22	32.43541808	4.43	1312	39.4147219	-78.9437463	0	1	3	0	0	0	0	1	7.57	77.77	0.76	13.53	0.37	0	38.8	58
Mineral County	54057	6	4	2	2	0	2008	9	327.733	848.8251927	6.74	27824	10.23	32.77942295	4.44	1312	39.4147219	-78.9437463	0	1	3	0	0	0	0	1	7.57	77.77	0.76	13.53	0.37	0	53.88	58.4
Mineral County	54057	5	2	3	1	2	2009	10	327.733	848.8251927	6.74	28080	10.24	33.08101626	4.45	1312	39.4147219	-78.9437463	0	1	3	0	0	0	0	1	7.57	77.77	0.76	13.53	0.37	0	60.2	57.2
Mineral County	54057	4	4	0	0	0	2010	11	327.733	848.8251927	6.74	28212	10.25	33.23652531	4.46	1312	39.4147219	-78.9437463	0	1	3	0	0	0	0	1	7.57	77.77	0.76	13.53	0.37	0	59.52	NA
Mineral County	54057	6	6	0	0	0	2011	12	327.733	848.8251927	6.74	28052	10.24	33.04802949	4.45	1312	39.4147219	-78.9437463	0	1	3	0	0	0	0	1	7.73	77.27	0.77	13.67	0.41	0.15	44.11	58.2
Mineral County	54057	3	2	1	1	0	2012	13	327.733	848.8251927	6.74	27894	10.24	32.86188987	4.44	1312	39.4147219	-78.9437463	0	1	3	0	0	0	0	1	7.73	77.27	0.77	13.67	0.41	0.15	50.18	NA
Mineral County	54057	3	2	1	0	1	2013	14	327.733	848.8251927	6.74	27713	10.23	32.64865397	4.44	1312	39.4147219	-78.9437463	0	1	3	0	0	0	0	1	7.73	77.27	0.77	13.67	0.41	0.15	45.16	NA
Mineral County	54057	4	2	2	2	0	2014	15	327.733	848.8251927	6.74	27600	10.23	32.5155288	4.43	1312	39.4147219	-78.9437463	0	1	3	0	0	0	0	1	7.73	77.27	0.77	13.67	0.41	0.15	43.93	56.6
Mineral County	54057	9	5	4	4	0	2015	16	327.733	848.8251927	6.74	27413	10.22	32.29522431	4.43	1312	39.4147219	-78.9437463	0	1	3	0	0	0	0	1	7.73	77.27	0.77	13.67	0.41	0.15	55.38	56.6
Mingo County	54059	0	0	0	0	0	2000	1	422.608	1094.550494	7	28247	10.25	25.80694098	4.2	1315	37.726404	-82.1347612	1	-1	1		0	0	0	0	5.76	81.61	0.57	10.24	1.78	0.03	48.94	56.9
Mingo County	54059	0	0	0	0	0	2001	2	422.608	1094.550494	7	27489	10.22	25.11441925	4.18	1315	37.726404	-82.1347612	1	-1	1		0	0	0	0	5.76	81.61	0.57	10.24	1.78	0.03	56.8	58.2
Mingo County	54059	0	0	0	0	0	2002	3	422.608	1094.550494	7	27583	10.22	25.20029926	4.18	1315	37.726404	-82.1347612	1	-1	1		0	0	0	0	5.76	81.61	0.57	10.24	1.78	0.03	60.28	59.4
Mingo County	54059	0	0	0	0	0	2003	4	422.608	1094.550494	7	27486	10.22	25.1116784	4.17	1315	37.726404	-82.1347612	1	-1	1		0	0	0	0	5.76	81.61	0.57	10.24	1.78	0.03	53.73	56.9
Mingo County	54059	0	0	0	0	0	2004	5	422.608	1094.550494	7	27214	10.21	24.86317456	4.17	1315	37.726404	-82.1347612	1	-1	1		0	0	0	0	5.76	81.61	0.57	10.24	1.78	0.03	NA	NA
Mingo County	54059	0	0	0	0	0	2005	6	422.608	1094.550494	7	27096	10.21	24.75536775	4.16	1315	37.726404	-82.1347612	1	-1	1		18327	43.4	16.7	0	5.76	81.61	0.57	10.24	1.78	0.03	NA	NA
Mingo County	54059	0	0	0	0	0	2006	7	422.608	1094.550494	7	27054	10.21	24.71699583	4.16	1315	37.726404	-82.1347612	1	-1	1		8206	19.4	7.5	0	5.86	81.1	0.59	9.92	2.39	0.14	44.19	51
Mingo County	54059	0	0	0	0	0	2007	8	422.608	1094.550494	7	27145	10.21	24.80013499	4.16	1315	37.726404	-82.1347612	1	-1	1		7207	17.1	6.6	0	5.86	81.1	0.59	9.92	2.39	0.14	44.19	51
Mingo County	54059	0	0	0	0	0	2008	9	422.608	1094.550494	7	26850	10.2	24.53061795	4.15	1315	37.726404	-82.1347612	1	-1	1		212	0.5	0.2	0	5.86	81.1	0.59	9.92	2.39	0.14	44.19	51
Mingo County	54059	0	0	0	0	0	2009	10	422.608	1094.550494	7	26943	10.2	24.61558434	4.16	1315	37.726404	-82.1347612	1	-1	1		0	0	0	0	5.86	81.1	0.59	9.92	2.39	0.14	45.81	NA
Mingo County	54059	0	0	0	0	0	2010	11	422.608	1094.550494	7	26839	10.2	24.52056817	4.15	1315	37.726404	-82.1347612	1	-1	1		0	0	0	0	5.86	81.1	0.59	9.92	2.39	0.14	47.65	52.7
Mingo County	54059	0	0	0	0	0	2011	12	422.608	1094.550494	7	26591	10.19	24.29399114	4.14	1315	37.726404	-82.1347612	1	-1	1		0	0	0	0	5.88	80.49	0.58	9.74	3.17	0.14	57.22	49.7
Mingo County	54059	0	0	0	0	0	2012	13	422.608	1094.550494	7	26186	10.17	23.92397623	4.13	1315	37.726404	-82.1347612	1	-1	1		0	0	0	0	5.88	80.49	0.58	9.74	3.17	0.14	50.54	52.1
Mingo County	54059	0	0	0	0	0	2013	14	422.608	1094.550494	7	25974	10.16	23.73028941	4.12	1315	37.726404	-82.1347612	1	-1	1		0	0	0	0	5.88	80.49	0.58	9.74	3.17	0.14	45.43	52.6
Mingo County	54059	0	0	0	0	0	2014	15	422.608	1094.550494	7	25691	10.15	23.47173579	4.11	1315	37.726404	-82.1347612	1	-1	1		0	0	0	0	5.88	80.49	0.58	9.74	3.17	0.14	41.95	52.9
Mingo County	54059	0	0	0	0	0	2015	16	422.608	1094.550494	7	25249	10.14	23.06791705	4.09	1315	37.726404	-82.1347612	1	-1	1		0	0	0	0	5.88	80.49	0.58	9.74	3.17	0.14	47.24	51.2
Monongalia County	54061	9	8	1	0	1	2000	1	361.159	935.3981984	6.84	81886	11.31	87.54132747	5.42	1327	39.6302839	-80.0465442	0	1	2	1	0	0	0	1	12.1	74.16	1.86	11.47	0.41	0	52.35	51.45
Monongalia County	54061	3	3	0	0	0	2001	2	361.159	935.3981984	6.84	83230	11.33	88.97814871	5.44	1327	39.6302839	-80.0465442	0	1	2	1	0	0	0	1	12.1	74.16	1.86	11.47	0.41	0	41.62	NA
Monongalia County	54061	12	8	4	2	2	2002	3	361.159	935.3981984	6.84	84223	11.34	90.03972869	5.45	1327	39.6302839	-80.0465442	0	1	2	1	0	0	0	1	12.1	74.16	1.86	11.47	0.41	0	44.28	51.75
Monongalia County	54061	2	2	0	0	0	2003	4	361.159	935.3981984	6.84	85983	11.36	91.92128031	5.47	1327	39.6302839	-80.0465442	0	1	2	1	0	0	0	1	12.1	74.16	1.86	11.47	0.41	0	NA	53.35
Monongalia County	54061	0	0	0	0	0	2004	5	361.159	935.3981984	6.84	87101	11.37	93.11649322	5.49	1327	39.6302839	-80.0465442	0	1	2	1	0	0	0	1	12.1	74.16	1.86	11.47	0.41	0	NA	NA
Monongalia County	54061	0	0	0	0	0	2005	6	361.159	935.3981984	6.84	88424	11.39	94.53086413	5.5	1327	39.6302839	-80.0465442	0	1	2	1	59053	163.5	63.1	1	12.1	74.16	1.86	11.47	0.41	0	46.96	53.9
Monongalia County	54061	1	0	1	0	1	2006	7	361.159	935.3981984	6.84	89656	11.4	95.84795027	5.51	1327	39.6302839	-80.0465442	0	1	2	1	65013	180	69.5	1	12.56	73.82	1.8	11.21	0.57	0.04	46.96	53.9
Monongalia County	54061	0	0	0	0	0	2007	8	361.159	935.3981984	6.84	90764	11.42	97.03247254	5.53	1327	39.6302839	-80.0465442	0	1	2	1	52747	146	56.4	1	12.56	73.82	1.8	11.21	0.57	0.04	NA	NA
Monongalia County	54061	0	0	0	0	0	2008	9	361.159	935.3981984	6.84	92200	11.43	98.56764762	5.54	1327	39.6302839	-80.0465442	0	1	2	1	44626	123.6	47.7	1	12.56	73.82	1.8	11.21	0.57	0.04	44.62	54.6
Monongalia County	54061	0	0	0	0	0	2009	10	361.159	935.3981984	6.84	94165	11.45	100.6683572	5.56	1327	39.6302839	-80.0465442	0	1	2	1	26608	73.7	28.4	1	12.56	73.82	1.8	11.21	0.57	0.04	44.62	54.6
Monongalia County	54061	0	0	0	0	0	2010	11	361.159	935.3981984	6.84	96189	11.47	102.8321416	5.58	1327	39.6302839	-80.0465442	0	1	2	1	12720	35.2	13.6	1	12.56	73.82	1.8	11.21	0.57	0.04	44.62	54.6
Monongalia County	54061	14	12	2	0	2	2011	12	361.159	935.3981984	6.84	98677	11.5	105.4919714	5.61	1327	39.6302839	-80.0465442	0	1	2	1	4468	12.4	4.8	1	13.05	72.97	1.8	11.48	0.65	0.04	39.39	52.5
Monongalia County	54061	8	8	0	0	0	2012	13	361.159	935.3981984	6.84	100523	11.52	107.4654625	5.63	1327	39.6302839	-80.0465442	0	1	2	1	3449	9.5	3.7	1	13.05	72.97	1.8	11.48	0.65	0.04	43.38	53.6
Monongalia County	54061	9	8	1	1	0	2013	14	361.159	935.3981984	6.84	101963	11.53	109.0049138	5.64	1327	39.6302839	-80.0465442	0	1	2	1	3074	8.5	3.3	1	13.05	72.97	1.8	11.48	0.65	0.04	45.07	NA
Monongalia County	54061	3	3	0	0	0	2014	15	361.159	935.3981984	6.84	103037	11.54	110.1530879	5.65	1327	39.6302839	-80.0465442	0	1	2	1	6126	17	6.5	1	13.05	72.97	1.8	11.48	0.65	0.04	54.51	52.2
Monongalia County	54061	2	1	1	1	0	2015	16	361.159	935.3981984	6.84	103991	11.55	111.1729744	5.66	1327	39.6302839	-80.0465442	0	1	2	1	4233	11.7	4.5	1	13.05	72.97	1.8	11.48	0.65	0.04	55.41	53.5
Monroe County	54063	6	5	1	1	0	2000	1	473.367	1226.015796	7.11	13184	9.49	10.75353192	3.33	2314	37.5603722	-80.5505542	0	1	2	1	0	0	0	0	6.01	72.71	0.15	21.04	0.09	0	46.35	53.8
Monroe County	54063	5	3	2	2	0	2001	2	473.367	1226.015796	7.11	13245	9.49	10.80328658	3.33	2314	37.5603722	-80.5505542	0	1	2	1	0	0	0	0	6.01	72.71	0.15	21.04	0.09	0	40.9	53.9
Monroe County	54063	5	4	1	1	0	2002	3	473.367	1226.015796	7.11	13257	9.49	10.81307439	3.33	2314	37.5603722	-80.5505542	0	1	2	1	0	0	0	0	6.01	72.71	0.15	21.04	0.09	0	NA	54.1
Monroe County	54063	5	4	1	1	0	2003	4	473.367	1226.015796	7.11	13349	9.5	10.8881142	3.34	2314	37.5603722	-80.5505542	0	1	2	1	0	0	0	0	6.01	72.71	0.15	21.04	0.09	0	47.5	52.7
Monroe County	54063	5	4	1	1	0	2004	5	473.367	1226.015796	7.11	13355	9.5	10.8930081	3.34	2314	37.5603722	-80.5505542	0	1	2	1	0	0	0	0	6.01	72.71	0.15	21.04	0.09	0	NA	NA
Monroe County	54063	1	0	1	1	0	2005	6	473.367	1226.015796	7.11	13369	9.5	10.90442721	3.34	2314	37.5603722	-80.5505542	0	1	2	1	0	0	0	0	6.01	72.71	0.15	21.04	0.09	0	44.28	53.3
Monroe County	54063	2	2	0	0	0	2006	7	473.367	1226.015796	7.11	13382	9.5	10.91503066	3.34	2314	37.5603722	-80.5505542	0	1	2	1	0	0	0	0	6.02	72.14	0.17	21.38	0.09	0.2	57.84	54.3
Monroe County	54063	8	7	1	0	1	2007	8	473.367	1226.015796	7.11	13452	9.51	10.97212617	3.35	2314	37.5603722	-80.5505542	0	1	2	1	0	0	0	0	6.02	72.14	0.17	21.38	0.09	0.2	NA	NA
Monroe County	54063	9	6	3	3	0	2008	9	473.367	1226.015796	7.11	13607	9.52	11.09855195	3.36	2314	37.5603722	-80.5505542	0	1	2	1	0	0	0	0	6.02	72.14	0.17	21.38	0.09	0.2	48.84	53.1
Monroe County	54063	8	4	4	3	1	2009	10	473.367	1226.015796	7.11	13543	9.51	11.04635034	3.35	2314	37.5603722	-80.5505542	0	1	2	1	0	0	0	0	6.02	72.14	0.17	21.38	0.09	0.2	40.95	51.2
Monroe County	54063	8	2	6	4	2	2010	11	473.367	1226.015796	7.11	13502	9.51	11.01290868	3.35	2314	37.5603722	-80.5505542	0	1	2	1	0	0	0	0	6.02	72.14	0.17	21.38	0.09	0.2	47.8	53.7
Monroe County	54063	13	3	10	9	1	2011	12	473.367	1226.015796	7.11	13546	9.51	11.04879729	3.35	2314	37.5603722	-80.5505542	0	1	2	1	20919	44.2	17.1	0	6.09	72.24	0.17	21.3	0.1	0.1	44.35	54.4
Monroe County	54063	2	0	2	2	0	2012	13	473.367	1226.015796	7.11	13510	9.51	11.01943388	3.35	2314	37.5603722	-80.5505542	0	1	2	1	22959	48.5	18.7	0	6.09	72.24	0.17	21.3	0.1	0.1	35.57	53.85
Monroe County	54063	4	2	2	2	0	2013	14	473.367	1226.015796	7.11	13515	9.51	11.02351213	3.35	2314	37.5603722	-80.5505542	0	1	2	1	24639	52.1	20.1	0	6.09	72.24	0.17	21.3	0.1	0.1	47.78	54.5
Monroe County	54063	0	0	0	0	0	2014	15	473.367	1226.015796	7.11	13583	9.52	11.07897634	3.36	2314	37.5603722	-80.5505542	0	1	2	1	91927	194.2	75	0	6.09	72.24	0.17	21.3	0.1	0.1	52.29	52.85
Monroe County	54063	0	0	0	0	0	2015	16	473.367	1226.015796	7.11	13501	9.51	11.01209303	3.35	2314	37.5603722	-80.5505542	0	1	2	1	91878	194.1	74.9	0	6.09	72.24	0.17	21.3	0.1	0.1	54.29	54
Morgan County	54065	3	1	2	2	0	2000	1	228.983	593.0636802	6.39	14929	9.61	25.17267622	4.18	913	39.5604332	-78.2577317	0	1	3	0	0	0	0	1	7.65	80.52	0.77	11.02	0.03	0	36.13	52.3
Morgan County	54065	0	0	0	0	0	2001	2	228.983	593.0636802	6.39	15270	9.63	25.74765663	4.2	913	39.5604332	-78.2577317	0	1	3	0	0	0	0	1	7.65	80.52	0.77	11.02	0.03	0	40.93	54.05
Morgan County	54065	0	0	0	0	0	2002	3	228.983	593.0636802	6.39	15461	9.65	26.06971311	4.21	913	39.5604332	-78.2577317	0	1	3	0	0	0	0	1	7.65	80.52	0.77	11.02	0.03	0	35.21	56.1
Morgan County	54065	1	0	1	1	0	2003	4	228.983	593.0636802	6.39	15772	9.67	26.59410874	4.23	913	39.5604332	-78.2577317	0	1	3	0	0	0	0	1	7.65	80.52	0.77	11.02	0.03	0	42.81	NA
Morgan County	54065	1	0	1	1	0	2004	5	228.983	593.0636802	6.39	16117	9.69	27.17583379	4.25	913	39.5604332	-78.2577317	0	1	3	0	0	0	0	1	7.65	80.52	0.77	11.02	0.03	0	39.21	52.55
Morgan County	54065	3	1	2	2	0	2005	6	228.983	593.0636802	6.39	16462	9.71	27.75755884	4.28	913	39.5604332	-78.2577317	0	1	3	0	0	0	0	1	7.65	80.52	0.77	11.02	0.03	0	47.51	53.15
Morgan County	54065	3	1	2	2	0	2006	7	228.983	593.0636802	6.39	17038	9.74	28.72878675	4.31	913	39.5604332	-78.2577317	0	1	3	0	0	0	0	1	7.64	80.98	0.75	10.6	0.03	0	NA	54.9
Morgan County	54065	0	0	0	0	0	2007	8	228.983	593.0636802	6.39	17410	9.76	29.35603811	4.33	913	39.5604332	-78.2577317	0	1	3	0	0	0	0	1	7.64	80.98	0.75	10.6	0.03	0	40.5	56.6
Morgan County	54065	3	3	0	0	0	2008	9	228.983	593.0636802	6.39	17520	9.77	29.54151567	4.34	913	39.5604332	-78.2577317	0	1	3	0	0	0	0	1	7.64	80.98	0.75	10.6	0.03	0	40.16	NA
Morgan County	54065	0	0	0	0	0	2009	10	228.983	593.0636802	6.39	17580	9.77	29.64268524	4.34	913	39.5604332	-78.2577317	0	1	3	0	0	0	0	1	7.64	80.98	0.75	10.6	0.03	0	39.66	53.3
Morgan County	54065	1	0	1	0	1	2010	11	228.983	593.0636802	6.39	17541	9.77	29.57692502	4.34	913	39.5604332	-78.2577317	0	1	3	0	0	0	0	1	7.64	80.98	0.75	10.6	0.03	0	40.37	NA
Morgan County	54065	1	0	1	0	1	2011	12	228.983	593.0636802	6.39	17456	9.77	29.43360145	4.33	913	39.5604332	-78.2577317	0	1	3	0	0	0	0	1	7.57	80.57	0.77	10.84	0.06	0.19	39.95	51.5
Morgan County	54065	0	0	0	0	0	2012	13	228.983	593.0636802	6.39	17451	9.77	29.42517066	4.33	913	39.5604332	-78.2577317	0	1	3	0	0	0	0	1	7.57	80.57	0.77	10.84	0.06	0.19	37.5	NA
Morgan County	54065	1	1	0	0	0	2013	14	228.983	593.0636802	6.39	17448	9.77	29.42011218	4.33	913	39.5604332	-78.2577317	0	1	3	0	0	0	0	0	7.57	80.57	0.77	10.84	0.06	0.19	52.54	NA
Morgan County	54065	0	0	0	0	0	2014	15	228.983	593.0636802	6.39	17515	9.77	29.53308487	4.34	913	39.5604332	-78.2577317	0	1	3	0	0	0	0	0	7.57	80.57	0.77	10.84	0.06	0.19	62.09	NA
Morgan County	54065	1	0	1	0	1	2015	16	228.983	593.0636802	6.39	17523	9.77	29.54657415	4.34	913	39.5604332	-78.2577317	0	1	3	0	0	0	0	0	7.57	80.57	0.77	10.84	0.06	0.19	51.56	NA
Nicholas County	54067	0	0	0	0	0	2000	1	648.632	1679.950394	7.43	26561	10.19	15.81058589	3.71	2082	38.2917015	-80.7993281	0	0	2	1	0	0	0	0	5.79	85.25	1.16	5.94	1.85	0	46.92	52.6
Nicholas County	54067	1	1	0	0	0	2001	2	648.632	1679.950394	7.43	26177	10.17	15.58200771	3.7	2082	38.2917015	-80.7993281	0	0	2	1	0	0	0	0	5.79	85.25	1.16	5.94	1.85	0	51.17	52.4
Nicholas County	54067	0	0	0	0	0	2002	3	648.632	1679.950394	7.43	26160	10.17	15.57188837	3.7	2082	38.2917015	-80.7993281	0	0	2	1	0	0	0	0	5.79	85.25	1.16	5.94	1.85	0	38.53	NA
Nicholas County	54067	0	0	0	0	0	2003	4	648.632	1679.950394	7.43	26063	10.17	15.51414857	3.69	2082	38.2917015	-80.7993281	0	0	2	1	0	0	0	0	5.79	85.25	1.16	5.94	1.85	0	41.74	NA
Nicholas County	54067	0	0	0	0	0	2004	5	648.632	1679.950394	7.43	26089	10.17	15.52962522	3.69	2082	38.2917015	-80.7993281	0	0	2	1	0	0	0	0	5.79	85.25	1.16	5.94	1.85	0	NA	NA
Nicholas County	54067	0	0	0	0	0	2005	6	648.632	1679.950394	7.43	26195	10.17	15.59272232	3.7	2082	38.2917015	-80.7993281	0	0	2	1	91825	141.6	54.7	0	5.79	85.25	1.16	5.94	1.85	0	NA	NA
Nicholas County	54067	0	0	0	0	0	2006	7	648.632	1679.950394	7.43	26205	10.17	15.59867487	3.7	2082	38.2917015	-80.7993281	0	0	2	1	102919	158.7	61.3	0	5.82	84.84	0.98	5.94	2.19	0.24	NA	NA
Nicholas County	54067	0	0	0	0	0	2007	8	648.632	1679.950394	7.43	26130	10.17	15.5540307	3.7	2082	38.2917015	-80.7993281	0	0	2	1	97933	151	58.3	0	5.82	84.84	0.98	5.94	2.19	0.24	NA	NA
Nicholas County	54067	0	0	0	0	0	2008	9	648.632	1679.950394	7.43	26138	10.17	15.55879274	3.7	2082	38.2917015	-80.7993281	0	0	2	1	96110	148.2	57.2	0	5.82	84.84	0.98	5.94	2.19	0.24	NA	NA
Nicholas County	54067	0	0	0	0	0	2009	10	648.632	1679.950394	7.43	26253	10.18	15.62724715	3.7	2082	38.2917015	-80.7993281	0	0	2	1	97876	150.9	58.3	0	5.82	84.84	0.98	5.94	2.19	0.24	NA	NA
Nicholas County	54067	0	0	0	0	0	2010	11	648.632	1679.950394	7.43	26233	10.17	15.61534203	3.7	2082	38.2917015	-80.7993281	0	0	2	1	92957	143.3	55.3	0	5.82	84.84	0.98	5.94	2.19	0.24	NA	NA
Nicholas County	54067	0	0	0	0	0	2011	12	648.632	1679.950394	7.43	26148	10.17	15.5647453	3.7	2082	38.2917015	-80.7993281	0	0	2	1	67494	104.1	40.2	0	6.01	82.64	0.99	7.28	2.79	0.29	36.48	51.65
Nicholas County	54067	0	0	0	0	0	2012	13	648.632	1679.950394	7.43	26226	10.17	15.61117524	3.7	2082	38.2917015	-80.7993281	0	0	2	1	65591	101.1	39	0	6.01	82.64	0.99	7.28	2.79	0.29	36.48	51.65
Nicholas County	54067	0	0	0	0	0	2013	14	648.632	1679.950394	7.43	25925	10.16	15.43200329	3.69	2082	38.2917015	-80.7993281	0	0	2	1	67273	103.7	40	0	6.01	82.64	0.99	7.28	2.79	0.29	39.79	52.6
Nicholas County	54067	0	0	0	0	0	2014	15	648.632	1679.950394	7.43	25705	10.15	15.30104704	3.68	2082	38.2917015	-80.7993281	0	0	2	1	59484	91.7	35.4	0	6.01	82.64	0.99	7.28	2.79	0.29	39.79	52.6
Nicholas County	54067	0	0	0	0	0	2015	16	648.632	1679.950394	7.43	25547	10.15	15.20699664	3.67	2082	38.2917015	-80.7993281	0	0	2	1	65160	100.5	38.8	0	6.01	82.64	0.99	7.28	2.79	0.29	43.83	52.05
Ohio County	54069	0	0	0	0	0	2000	1	106.176	274.9947782	5.62	47432	10.77	172.4832752	6.1	1100	40.0969217	-80.619057	0	0	2	1	0	0	0	1	19.36	59.81	2.55	18.13	0.15	0	43.83	52.05
Ohio County	54069	1	1	0	0	0	2001	2	106.176	274.9947782	5.62	46636	10.75	169.5886748	6.09	1100	40.0969217	-80.619057	0	0	2	1	0	0	0	1	19.36	59.81	2.55	18.13	0.15	0	50.3	50.7
Ohio County	54069	1	1	0	0	0	2002	3	106.176	274.9947782	5.62	46259	10.74	168.2177396	6.08	1100	40.0969217	-80.619057	0	0	2	1	0	0	0	1	19.36	59.81	2.55	18.13	0.15	0	50.3	50.7
Ohio County	54069	2	2	0	0	0	2003	4	106.176	274.9947782	5.62	45711	10.73	166.2249745	6.06	1100	40.0969217	-80.619057	0	0	2	1	0	0	0	1	19.36	59.81	2.55	18.13	0.15	0	56.26	53.25
Ohio County	54069	1	1	0	0	0	2004	5	106.176	274.9947782	5.62	45424	10.72	165.1813183	6.06	1100	40.0969217	-80.619057	0	0	2	1	0	0	0	1	19.36	59.81	2.55	18.13	0.15	0	56.26	53.25
Ohio County	54069	0	0	0	0	0	2005	6	106.176	274.9947782	5.62	45113	10.72	164.0503878	6.05	1100	40.0969217	-80.619057	0	0	2	1	19978	188.2	72.6	1	19.36	59.81	2.55	18.13	0.15	0	56.26	53.25
Ohio County	54069	1	1	0	0	0	2006	7	106.176	274.9947782	5.62	44925	10.71	163.3667384	6.05	1100	40.0969217	-80.619057	0	0	2	1	17369	163.6	63.2	1	20.69	58.54	2.59	17.61	0.57	0	37.34	53.5
Ohio County	54069	2	2	0	0	0	2007	8	106.176	274.9947782	5.62	44714	10.71	162.5994511	6.04	1100	40.0969217	-80.619057	0	0	2	1	17569	165.5	63.9	1	20.69	58.54	2.59	17.61	0.57	0	43.34	53.55
Ohio County	54069	0	0	0	0	0	2008	9	106.176	274.9947782	5.62	44469	10.7	161.7085251	6.04	1100	40.0969217	-80.619057	0	0	2	1	22695	213.7	82.5	1	20.69	58.54	2.59	17.61	0.57	0	31.91	54.85
Ohio County	54069	2	2	0	0	0	2009	10	106.176	274.9947782	5.62	44355	10.7	161.2939718	6.03	1100	40.0969217	-80.619057	0	0	2	1	20086	189.2	73	1	20.69	58.54	2.59	17.61	0.57	0	34.31	54.2
Ohio County	54069	2	2	0	0	0	2010	11	106.176	274.9947782	5.62	44443	10.7	161.6139779	6.04	1100	40.0969217	-80.619057	0	0	2	1	18297	172.3	66.5	1	20.69	58.54	2.59	17.61	0.57	0	47.72	52.55
Ohio County	54069	0	0	0	0	0	2011	12	106.176	274.9947782	5.62	44178	10.7	160.6503232	6.03	1100	40.0969217	-80.619057	0	0	2	1	20154	189.8	73.3	1	20.95	57.94	2.63	17.82	0.65	0	47.72	52.55
Ohio County	54069	2	2	0	0	0	2012	13	106.176	274.9947782	5.62	44042	10.69	160.1557684	6.03	1100	40.0969217	-80.619057	0	0	2	1	17329	163.2	63	1	20.95	57.94	2.63	17.82	0.65	0	47.72	52.55
Ohio County	54069	2	2	0	0	0	2013	14	106.176	274.9947782	5.62	43673	10.68	158.8139247	6.02	1100	40.0969217	-80.619057	0	0	2	1	16578	156.1	60.3	1	20.95	57.94	2.63	17.82	0.65	0	43.7	52.15
Ohio County	54069	2	2	0	0	0	2014	15	106.176	274.9947782	5.62	43161	10.67	156.9520712	6.01	1100	40.0969217	-80.619057	0	0	2	1	15787	148.7	57.4	1	20.95	57.94	2.63	17.82	0.65	0	43.7	52.15
Ohio County	54069	0	0	0	0	0	2015	16	106.176	274.9947782	5.62	42893	10.67	155.9775072	6	1100	40.0969217	-80.619057	0	0	2	1	32124	302.6	116.8	1	20.95	57.94	2.63	17.82	0.65	0	43.7	52.15
Pendleton County	54071	14	8	6	4	2	2000	1	697.871	1807.478911	7.5	8186	9.01	4.528960172	2.46	2597	38.6807284	-79.3508936	0	1	3	0	0	0	0	0	3.93	83.52	0.23	12.18	0.13	0	42.88	54.3
Pendleton County	54071	8	4	4	4	0	2001	2	697.871	1807.478911	7.5	8112	9	4.488019169	2.45	2597	38.6807284	-79.3508936	0	1	3	0	0	0	0	0	3.93	83.52	0.23	12.18	0.13	0	42.88	54.3
Pendleton County	54071	7	6	1	1	0	2002	3	697.871	1807.478911	7.5	8030	8.99	4.442652111	2.44	2597	38.6807284	-79.3508936	0	1	3	0	0	0	0	0	3.93	83.52	0.23	12.18	0.13	0	43	54.85
Pendleton County	54071	3	3	0	0	0	2003	4	697.871	1807.478911	7.5	8073	9	4.466442154	2.45	2597	38.6807284	-79.3508936	0	1	3	0	0	0	0	0	3.93	83.52	0.23	12.18	0.13	0	43	54.85
Pendleton County	54071	5	3	2	1	1	2004	5	697.871	1807.478911	7.5	8036	8.99	4.445971652	2.44	2597	38.6807284	-79.3508936	0	1	3	0	0	0	0	0	3.93	83.52	0.23	12.18	0.13	0	45.1	54.6
Pendleton County	54071	11	7	4	4	0	2005	6	697.871	1807.478911	7.5	7941	8.98	4.393412256	2.43	2597	38.6807284	-79.3508936	0	1	3	0	0	0	0	0	3.93	83.52	0.23	12.18	0.13	0	40.57	53.7
Pendleton County	54071	32	20	12	10	2	2006	7	697.871	1807.478911	7.5	7922	8.98	4.382900377	2.43	2597	38.6807284	-79.3508936	0	1	3	0	0	0	0	0	3.94	83.72	0.23	11.95	0.17	0	44.82	56.2
Pendleton County	54071	3	0	3	3	0	2007	8	697.871	1807.478911	7.5	7792	8.96	4.310976993	2.41	2597	38.6807284	-79.3508936	0	1	3	0	0	0	0	0	3.94	83.72	0.23	11.95	0.17	0	34.21	52.2
Pendleton County	54071	10	6	4	3	1	2008	9	697.871	1807.478911	7.5	7761	8.96	4.293826032	2.41	2597	38.6807284	-79.3508936	0	1	3	0	0	0	0	0	3.94	83.72	0.23	11.95	0.17	0	34.21	52.2
Pendleton County	54071	7	4	3	3	0	2009	10	697.871	1807.478911	7.5	7701	8.95	4.260630624	2.4	2597	38.6807284	-79.3508936	0	1	3	0	0	0	0	0	3.94	83.72	0.23	11.95	0.17	0	32.61	53
Pendleton County	54071	5	4	1	1	0	2010	11	697.871	1807.478911	7.5	7695	8.95	4.257311083	2.4	2597	38.6807284	-79.3508936	0	1	3	0	0	0	0	0	3.94	83.72	0.23	11.95	0.17	0	32.61	53
Pendleton County	54071	15	9	6	5	1	2011	12	697.871	1807.478911	7.5	7562	8.93	4.183727928	2.38	2597	38.6807284	-79.3508936	0	1	3	0	0	0	0	0	3.95	83.6	0.23	12	0.19	0.03	42.88	54.2
Pendleton County	54071	12	6	6	4	2	2012	13	697.871	1807.478911	7.5	7516	8.92	4.158278116	2.38	2597	38.6807284	-79.3508936	0	1	3	0	0	0	0	0	3.95	83.6	0.23	12	0.19	0.03	42.88	54.2
Pendleton County	54071	12	7	5	3	2	2013	14	697.871	1807.478911	7.5	7415	8.91	4.102399179	2.36	2597	38.6807284	-79.3508936	0	1	3	0	0	0	0	0	3.95	83.6	0.23	12	0.19	0.03	42.88	54.2
Pendleton County	54071	5	2	3	1	2	2014	15	697.871	1807.478911	7.5	7288	8.89	4.032135565	2.35	2597	38.6807284	-79.3508936	0	1	3	0	0	0	0	0	3.95	83.6	0.23	12	0.19	0.03	57.94	51.9
Pendleton County	54071	3	1	2	1	1	2015	16	697.871	1807.478911	7.5	7186	8.88	3.975703371	2.33	2597	38.6807284	-79.3508936	0	1	3	0	0	0	0	0	3.95	83.6	0.23	12	0.19	0.03	42.19	53.2
Pleasants County	54073	0	0	0	0	0	2000	1	130.731	338.5919827	5.82	7513	8.92	22.1889483	4.05	886	39.3709376	-81.1606297	1	-1	1		0	0	0	1	8.14	81.24	3.8	6.75	0.06	0.03	37.8	53.1
Pleasants County	54073	0	0	0	0	0	2001	2	130.731	338.5919827	5.82	7634	8.94	22.54631057	4.07	886	39.3709376	-81.1606297	1	-1	1		0	0	0	1	8.14	81.24	3.8	6.75	0.06	0.03	37.8	53.1
Pleasants County	54073	0	0	0	0	0	2002	3	130.731	338.5919827	5.82	7631	8.94	22.53745035	4.07	886	39.3709376	-81.1606297	1	-1	1		0	0	0	1	8.14	81.24	3.8	6.75	0.06	0.03	37.8	53.1
Pleasants County	54073	0	0	0	0	0	2003	4	130.731	338.5919827	5.82	7548	8.93	22.29231756	4.06	886	39.3709376	-81.1606297	1	-1	1		0	0	0	1	8.14	81.24	3.8	6.75	0.06	0.03	35.59	53.9
Pleasants County	54073	0	0	0	0	0	2004	5	130.731	338.5919827	5.82	7731	8.95	22.83279107	4.08	886	39.3709376	-81.1606297	1	-1	1		0	0	0	1	8.14	81.24	3.8	6.75	0.06	0.03	36.83	53.1
Pleasants County	54073	0	0	0	0	0	2005	6	130.731	338.5919827	5.82	7680	8.95	22.68216731	4.07	886	39.3709376	-81.1606297	1	-1	1		15463	118.3	45.7	1	8.14	81.24	3.8	6.75	0.06	0.03	46.08	51.7
Pleasants County	54073	0	0	0	0	0	2006	7	130.731	338.5919827	5.82	7670	8.95	22.65263323	4.07	886	39.3709376	-81.1606297	1	-1	1		0	0	0	1	8.16	81.24	3.78	6.74	0.05	0.03	46.08	51.7
Pleasants County	54073	0	0	0	0	0	2007	8	130.731	338.5919827	5.82	7698	8.95	22.73532864	4.08	886	39.3709376	-81.1606297	1	-1	1		0	0	0	1	8.16	81.24	3.78	6.74	0.05	0.03	45.56	51.5
Pleasants County	54073	0	0	0	0	0	2008	9	130.731	338.5919827	5.82	7702	8.95	22.74714226	4.08	886	39.3709376	-81.1606297	1	-1	1		813	6.2	2.4	1	8.16	81.24	3.78	6.74	0.05	0.03	45.56	51.5
Pleasants County	54073	0	0	0	0	0	2009	10	130.731	338.5919827	5.82	7672	8.95	22.65854005	4.07	886	39.3709376	-81.1606297	1	-1	1		5745	43.9	17	1	8.16	81.24	3.78	6.74	0.05	0.03	45.56	51.5
Pleasants County	54073	0	0	0	0	0	2010	11	130.731	338.5919827	5.82	7605	8.94	22.46066177	4.06	886	39.3709376	-81.1606297	1	-1	1		0	0	0	1	8.16	81.24	3.78	6.74	0.05	0.03	31.67	53.2
Pleasants County	54073	0	0	0	0	0	2011	12	130.731	338.5919827	5.82	7605	8.94	22.46066177	4.06	886	39.3709376	-81.1606297	1	-1	1		0	0	0	1	8	81.19	3.84	6.81	0.11	0.06	54.02	54.1
Pleasants County	54073	0	0	0	0	0	2012	13	130.731	338.5919827	5.82	7595	8.94	22.43112769	4.06	886	39.3709376	-81.1606297	1	-1	1		0	0	0	1	8	81.19	3.84	6.81	0.11	0.06	38.89	54.9
Pleasants County	54073	0	0	0	0	0	2013	14	130.731	338.5919827	5.82	7592	8.93	22.42226747	4.06	886	39.3709376	-81.1606297	1	-1	1		0	0	0	0	8	81.19	3.84	6.81	0.11	0.06	38.89	54.9
Pleasants County	54073	0	0	0	0	0	2014	15	130.731	338.5919827	5.82	7675	8.95	22.66740027	4.07	886	39.3709376	-81.1606297	1	-1	1		0	0	0	0	8	81.19	3.84	6.81	0.11	0.06	34.57	52.1
Pleasants County	54073	0	0	0	0	0	2015	16	130.731	338.5919827	5.82	7609	8.94	22.47247539	4.06	886	39.3709376	-81.1606297	1	-1	1		0	0	0	0	8	81.19	3.84	6.81	0.11	0.06	34.57	52.1
Pocahontas County	54075	2	2	0	0	0	2000	1	940.288	2435.336517	7.8	9114	9.12	3.742398612	2.27	3236	38.3317953	-80.0077525	0	1	2	1	0	0	0	0	3.45	90.61	0.55	4.88	0.51	0	31.24	50.8
Pocahontas County	54075	9	4	5	5	0	2001	2	940.288	2435.336517	7.8	8955	9.1	3.677109893	2.25	3236	38.3317953	-80.0077525	0	1	2	1	0	0	0	0	3.45	90.61	0.55	4.88	0.51	0	31.24	50.8
Pocahontas County	54075	7	1	6	6	0	2002	3	940.288	2435.336517	7.8	9004	9.11	3.697230316	2.26	3236	38.3317953	-80.0077525	0	1	2	1	0	0	0	0	3.45	90.61	0.55	4.88	0.51	0	38.07	52.5
Pocahontas County	54075	0	0	0	0	0	2003	4	940.288	2435.336517	7.8	9034	9.11	3.709548942	2.26	3236	38.3317953	-80.0077525	0	1	2	1	0	0	0	0	3.45	90.61	0.55	4.88	0.51	0	38.07	52.5
Pocahontas County	54075	1	0	1	1	0	2004	5	940.288	2435.336517	7.8	9090	9.11	3.732543711	2.27	3236	38.3317953	-80.0077525	0	1	2	1	0	0	0	0	3.45	90.61	0.55	4.88	0.51	0	39.44	NA
Pocahontas County	54075	0	0	0	0	0	2005	6	940.288	2435.336517	7.8	8983	9.1	3.688607278	2.26	3236	38.3317953	-80.0077525	0	1	2	1	0	0	0	0	3.45	90.61	0.55	4.88	0.51	0	42.72	NA
Pocahontas County	54075	4	1	3	2	1	2006	7	940.288	2435.336517	7.8	8938	9.1	3.670129338	2.25	3236	38.3317953	-80.0077525	0	1	2	1	0	0	0	0	3.46	90.57	0.59	4.76	0.47	0.15	53.65	NA
Pocahontas County	54075	3	2	1	1	0	2007	8	940.288	2435.336517	7.8	8851	9.09	3.634405323	2.24	3236	38.3317953	-80.0077525	0	1	2	1	0	0	0	0	3.46	90.57	0.59	4.76	0.47	0.15	59.19	NA
Pocahontas County	54075	7	3	4	4	0	2008	9	940.288	2435.336517	7.8	8807	9.08	3.616338004	2.24	3236	38.3317953	-80.0077525	0	1	2	1	2940	3.1	1.2	0	3.46	90.57	0.59	4.76	0.47	0.15	53.71	57.6
Pocahontas County	54075	4	1	3	3	0	2009	10	940.288	2435.336517	7.8	8746	9.08	3.591290131	2.23	3236	38.3317953	-80.0077525	0	1	2	1	605	0.6	0.2	0	3.46	90.57	0.59	4.76	0.47	0.15	43.16	57.5
Pocahontas County	54075	1	0	1	1	0	2010	11	940.288	2435.336517	7.8	8719	9.07	3.580203368	2.23	3236	38.3317953	-80.0077525	0	1	2	1	366	0.4	0.2	0	3.46	90.57	0.59	4.76	0.47	0.15	47.51	55.75
Pocahontas County	54075	4	0	4	4	0	2011	12	940.288	2435.336517	7.8	8836	9.09	3.62824601	2.24	3236	38.3317953	-80.0077525	0	1	2	1	12113	12.9	5	0	3.56	90.34	0.6	4.87	0.48	0.16	39.1	58.4
Pocahontas County	54075	7	4	3	1	2	2012	13	940.288	2435.336517	7.8	8714	9.07	3.578150263	2.23	3236	38.3317953	-80.0077525	0	1	2	1	11674	12.4	4.8	0	3.56	90.34	0.6	4.87	0.48	0.16	44.23	56.7
Pocahontas County	54075	3	0	3	2	1	2013	14	940.288	2435.336517	7.8	8676	9.07	3.56254667	2.22	3236	38.3317953	-80.0077525	0	1	2	1	12178	13	5	0	3.56	90.34	0.6	4.87	0.48	0.16	NA	NA
Pocahontas County	54075	1	1	0	0	0	2014	15	940.288	2435.336517	7.8	8647	9.06	3.550638665	2.22	3236	38.3317953	-80.0077525	0	1	2	1	60780	64.6	25	0	3.56	90.34	0.6	4.87	0.48	0.16	49.78	55.4
Pocahontas County	54075	0	0	0	0	0	2015	16	940.288	2435.336517	7.8	8561	9.05	3.51532527	2.21	3236	38.3317953	-80.0077525	0	1	2	1	54606	58.1	22.4	0	3.56	90.34	0.6	4.87	0.48	0.16	58.72	NA
Preston County	54077	8	7	1	1	0	2000	1	648.324	1679.152677	7.43	29315	10.29	17.45820997	3.81	2054	39.4692969	-79.668162	0	1	2	1	0	0	0	1	7.3	77.01	0.88	14.23	0.58	0	NA	NA
Preston County	54077	5	3	2	1	1	2001	2	648.324	1679.152677	7.43	29534	10.29	17.58863289	3.82	2054	39.4692969	-79.668162	0	1	2	1	0	0	0	1	7.3	77.01	0.88	14.23	0.58	0	NA	NA
Preston County	54077	9	9	0	0	0	2002	3	648.324	1679.152677	7.43	30120	10.31	17.93761843	3.84	2054	39.4692969	-79.668162	0	1	2	1	0	0	0	1	7.3	77.01	0.88	14.23	0.58	0	NA	NA
Preston County	54077	2	2	0	0	0	2003	4	648.324	1679.152677	7.43	30483	10.32	18.15379889	3.85	2054	39.4692969	-79.668162	0	1	2	1	0	0	0	1	7.3	77.01	0.88	14.23	0.58	0	NA	NA
Preston County	54077	0	0	0	0	0	2004	5	648.324	1679.152677	7.43	30961	10.34	18.43846627	3.87	2054	39.4692969	-79.668162	0	1	2	1	0	0	0	1	7.3	77.01	0.88	14.23	0.58	0	42.5	52.6
Preston County	54077	0	0	0	0	0	2005	6	648.324	1679.152677	7.43	31513	10.36	18.7672035	3.88	2054	39.4692969	-79.668162	0	1	2	1	72755	112.2	43.3	1	7.3	77.01	0.88	14.23	0.58	0	42.5	52.6
Preston County	54077	0	0	0	0	0	2006	7	648.324	1679.152677	7.43	32238	10.38	19.19896889	3.91	2054	39.4692969	-79.668162	0	1	2	1	106821	164.8	63.6	1	7.34	77.29	0.89	13.82	0.62	0.04	37.72	53.65
Preston County	54077	1	1	0	0	0	2007	8	648.324	1679.152677	7.43	32743	10.4	19.49971581	3.92	2054	39.4692969	-79.668162	0	1	2	1	102845	158.6	61.2	1	7.34	77.29	0.89	13.82	0.62	0.04	43.76	54.25
Preston County	54077	0	0	0	0	0	2008	9	648.324	1679.152677	7.43	33067	10.41	19.69267027	3.93	2054	39.4692969	-79.668162	0	1	2	1	0	0	0	1	7.34	77.29	0.89	13.82	0.62	0.04	43.76	54.25
Preston County	54077	0	0	0	0	0	2009	10	648.324	1679.152677	7.43	33333	10.41	19.8510835	3.94	2054	39.4692969	-79.668162	0	1	2	1	0	0	0	1	7.34	77.29	0.89	13.82	0.62	0.04	43.76	54.25
Preston County	54077	2	1	1	0	1	2010	11	648.324	1679.152677	7.43	33520	10.42	19.96244919	3.95	2054	39.4692969	-79.668162	0	1	2	1	0	0	0	1	7.34	77.29	0.89	13.82	0.62	0.04	61.91	52.1
Preston County	54077	2	1	1	1	0	2011	12	648.324	1679.152677	7.43	33618	10.42	20.02081196	3.95	2054	39.4692969	-79.668162	0	1	2	1	660	1	0.4	1	7.41	77.09	0.9	13.9	0.66	0.04	51.24	53.3
Preston County	54077	4	3	1	1	0	2012	13	648.324	1679.152677	7.43	33895	10.43	20.18577611	3.96	2054	39.4692969	-79.668162	0	1	2	1	634	1	0.4	1	7.41	77.09	0.9	13.9	0.66	0.04	42.38	53.6
Preston County	54077	2	1	1	0	1	2013	14	648.324	1679.152677	7.43	33695	10.43	20.06666842	3.95	2054	39.4692969	-79.668162	0	1	2	1	751	1.2	0.4	1	7.41	77.09	0.9	13.9	0.66	0.04	41.2	53.75
Preston County	54077	2	1	1	1	0	2014	15	648.324	1679.152677	7.43	33872	10.43	20.17207873	3.96	2054	39.4692969	-79.668162	0	1	2	1	3457	5.3	2.1	1	7.41	77.09	0.9	13.9	0.66	0.04	48.77	53.55
Preston County	54077	3	2	1	1	0	2015	16	648.324	1679.152677	7.43	33744	10.43	20.09584981	3.95	2054	39.4692969	-79.668162	0	1	2	1	3204	4.9	1.9	1	7.41	77.09	0.9	13.9	0.66	0.04	48.69	52.2
Putnam County	54079	0	0	0	0	0	2000	1	346.232	896.7374177	6.8	51563	10.85	57.5006674	5	819	38.5086168	-81.9089929	1	-1	1		0	0	0	1	10.82	77.34	1.23	10.31	0.23	0.01	40.24	52.4
Putnam County	54079	0	0	0	0	0	2001	2	346.232	896.7374177	6.8	51483	10.85	57.41145511	5	819	38.5086168	-81.9089929	1	-1	1		0	0	0	1	10.82	77.34	1.23	10.31	0.23	0.01	40.89	53.8
Putnam County	54079	0	0	0	0	0	2002	3	346.232	896.7374177	6.8	51930	10.86	57.90992879	5.01	819	38.5086168	-81.9089929	1	-1	1		0	0	0	1	10.82	77.34	1.23	10.31	0.23	0.01	59	54.3
Putnam County	54079	0	0	0	0	0	2003	4	346.232	896.7374177	6.8	52581	10.87	58.63589381	5.02	819	38.5086168	-81.9089929	1	-1	1		0	0	0	1	10.82	77.34	1.23	10.31	0.23	0.01	59	54.3
Putnam County	54079	0	0	0	0	0	2004	5	346.232	896.7374177	6.8	53122	10.88	59.23919193	5.03	819	38.5086168	-81.9089929	1	-1	1		0	0	0	1	10.82	77.34	1.23	10.31	0.23	0.01	35.4	55.8
Putnam County	54079	0	0	0	0	0	2005	6	346.232	896.7374177	6.8	53614	10.89	59.78784753	5.04	819	38.5086168	-81.9089929	1	-1	1		0	0	0	1	10.82	77.34	1.23	10.31	0.23	0.01	41.22	51.2
Putnam County	54079	0	0	0	0	0	2006	7	346.232	896.7374177	6.8	54207	10.9	60.44913364	5.05	819	38.5086168	-81.9089929	1	-1	1		0	0	0	1	10.97	77.93	1.28	9.56	0.24	0.01	41.22	51.2
Putnam County	54079	0	0	0	0	0	2007	8	346.232	896.7374177	6.8	54669	10.91	60.96433462	5.06	819	38.5086168	-81.9089929	1	-1	1		0	0	0	1	10.97	77.93	1.28	9.56	0.24	0.01	41.96	52.6
Putnam County	54079	0	0	0	0	0	2008	9	346.232	896.7374177	6.8	55051	10.92	61.39032331	5.07	819	38.5086168	-81.9089929	1	-1	1		0	0	0	1	10.97	77.93	1.28	9.56	0.24	0.01	40.89	54.9
Putnam County	54079	0	0	0	0	0	2009	10	346.232	896.7374177	6.8	55178	10.92	61.53194783	5.07	819	38.5086168	-81.9089929	1	-1	1		0	0	0	1	10.97	77.93	1.28	9.56	0.24	0.01	40.89	54.9
Putnam County	54079	0	0	0	0	0	2010	11	346.232	896.7374177	6.8	55486	10.92	61.87541515	5.08	819	38.5086168	-81.9089929	1	-1	1		0	0	0	1	10.97	77.93	1.28	9.56	0.24	0.01	34.81	NA
Putnam County	54079	0	0	0	0	0	2011	12	346.232	896.7374177	6.8	56078	10.93	62.53558611	5.09	819	38.5086168	-81.9089929	1	-1	1		0	0	0	1	11.69	77.17	1.27	9.39	0.31	0.18	34.81	NA
Putnam County	54079	0	0	0	0	0	2012	13	346.232	896.7374177	6.8	56531	10.94	63.04075071	5.1	819	38.5086168	-81.9089929	1	-1	1		0	0	0	1	11.69	77.17	1.27	9.39	0.31	0.18	31.71	51.8
Putnam County	54079	0	0	0	0	0	2013	14	346.232	896.7374177	6.8	56597	10.94	63.11435085	5.1	819	38.5086168	-81.9089929	1	-1	1		0	0	0	1	11.69	77.17	1.27	9.39	0.31	0.18	31.71	51.8
Putnam County	54079	0	0	0	0	0	2014	15	346.232	896.7374177	6.8	56845	10.95	63.39090895	5.1	819	38.5086168	-81.9089929	1	-1	1		0	0	0	1	11.69	77.17	1.27	9.39	0.31	0.18	41.57	52.2
Putnam County	54079	0	0	0	0	0	2015	16	346.232	896.7374177	6.8	56799	10.95	63.33961189	5.1	819	38.5086168	-81.9089929	1	-1	1		0	0	0	1	11.69	77.17	1.27	9.39	0.31	0.18	41.57	52.2
Raleigh County	54081	0	0	0	0	0	2000	1	606.935	1571.955581	7.36	79237	11.28	50.40664059	4.87	2306	37.7713611	-81.2486347	0	0	2	1	0	0	0	0	9.01	74.93	0.59	14.69	0.64	0.15	54.24	51.1
Raleigh County	54081	3	3	0	0	0	2001	2	606.935	1571.955581	7.36	78251	11.27	49.77939641	4.86	2306	37.7713611	-81.2486347	0	0	2	1	0	0	0	0	9.01	74.93	0.59	14.69	0.64	0.15	54.24	51.1
Raleigh County	54081	7	7	0	0	0	2002	3	606.935	1571.955581	7.36	78737	11.27	50.08856545	4.87	2306	37.7713611	-81.2486347	0	0	2	1	0	0	0	0	9.01	74.93	0.59	14.69	0.64	0.15	47.43	NA
Raleigh County	54081	0	0	0	0	0	2003	4	606.935	1571.955581	7.36	78465	11.27	49.91553257	4.86	2306	37.7713611	-81.2486347	0	0	2	1	0	0	0	0	9.01	74.93	0.59	14.69	0.64	0.15	47.43	NA
Raleigh County	54081	1	1	0	0	0	2004	5	606.935	1571.955581	7.36	78428	11.27	49.89199501	4.86	2306	37.7713611	-81.2486347	0	0	2	1	0	0	0	0	9.01	74.93	0.59	14.69	0.64	0.15	29.33	53.1
Raleigh County	54081	1	1	0	0	0	2005	6	606.935	1571.955581	7.36	78341	11.27	49.83664993	4.86	2306	37.7713611	-81.2486347	0	0	2	1	47256	77.9	30.1	0	9.01	74.93	0.59	14.69	0.64	0.15	32.44	NA
Raleigh County	54081	2	2	0	0	0	2006	7	606.935	1571.955581	7.36	78178	11.27	49.73295744	4.86	2306	37.7713611	-81.2486347	0	0	2	1	82131	135.3	52.2	0	9.31	75.39	0.58	13.72	0.87	0.13	31.72	NA
Raleigh County	54081	2	2	0	0	0	2007	8	606.935	1571.955581	7.36	78323	11.27	49.82519923	4.86	2306	37.7713611	-81.2486347	0	0	2	1	67940	111.9	43.2	0	9.31	75.39	0.58	13.72	0.87	0.13	31.72	NA
Raleigh County	54081	1	1	0	0	0	2008	9	606.935	1571.955581	7.36	78379	11.27	49.86082364	4.86	2306	37.7713611	-81.2486347	0	0	2	1	79619	131.2	50.6	0	9.31	75.39	0.58	13.72	0.87	0.13	29.44	NA
Raleigh County	54081	0	0	0	0	0	2009	10	606.935	1571.955581	7.36	78782	11.27	50.11719221	4.87	2306	37.7713611	-81.2486347	0	0	2	1	80579	132.8	51.3	0	9.31	75.39	0.58	13.72	0.87	0.13	29.44	NA
Raleigh County	54081	0	0	0	0	0	2010	11	606.935	1571.955581	7.36	78859	11.28	50.16617578	4.87	2306	37.7713611	-81.2486347	0	0	2	1	80438	132.5	51.2	0	9.31	75.39	0.58	13.72	0.87	0.13	44.7	NA
Raleigh County	54081	1	0	1	1	0	2011	12	606.935	1571.955581	7.36	79233	11.28	50.40409599	4.87	2306	37.7713611	-81.2486347	0	0	2	1	68531	112.9	43.6	0	10.03	74.1	0.59	13.81	1.36	0.12	44.7	NA
Raleigh County	54081	0	0	0	0	0	2012	13	606.935	1571.955581	7.36	79201	11.28	50.38373918	4.87	2306	37.7713611	-81.2486347	0	0	2	1	65786	108.4	41.8	0	10.03	74.1	0.59	13.81	1.36	0.12	44.7	NA
Raleigh County	54081	0	0	0	0	0	2013	14	606.935	1571.955581	7.36	78780	11.27	50.11591991	4.87	2306	37.7713611	-81.2486347	0	0	2	1	66346	109.3	42.2	1	10.03	74.1	0.59	13.81	1.36	0.12	32.99	NA
Raleigh County	54081	0	0	0	0	0	2014	15	606.935	1571.955581	7.36	78238	11.27	49.77112645	4.86	2306	37.7713611	-81.2486347	0	0	2	1	61661	101.6	39.2	1	10.03	74.1	0.59	13.81	1.36	0.12	32.99	NA
Raleigh County	54081	0	0	0	0	0	2015	16	606.935	1571.955581	7.36	77433	11.26	49.25902547	4.85	2306	37.7713611	-81.2486347	0	0	2	1	61088	100.6	38.9	1	10.03	74.1	0.59	13.81	1.36	0.12	32.99	NA
Randolph County	54083	8	4	4	4	0	2000	1	1039.725	2692.877353	7.9	28274	10.25	10.49954985	3.3	2978	38.7747231	-79.8757956	0	1	2	1	0	0	0	0	3.99	89.96	0.48	4.57	1	0	41.26	54.2
Randolph County	54083	6	3	3	0	3	2001	2	1039.725	2692.877353	7.9	28373	10.25	10.5363135	3.31	2978	38.7747231	-79.8757956	0	1	2	1	0	0	0	0	3.99	89.96	0.48	4.57	1	0	41.26	54.2
Randolph County	54083	16	11	5	4	1	2002	3	1039.725	2692.877353	7.9	28487	10.26	10.5786474	3.31	2978	38.7747231	-79.8757956	0	1	2	1	0	0	0	0	3.99	89.96	0.48	4.57	1	0	41.26	54.2
Randolph County	54083	1	1	0	0	0	2003	4	1039.725	2692.877353	7.9	28422	10.25	10.55450965	3.31	2978	38.7747231	-79.8757956	0	1	2	1	0	0	0	0	3.99	89.96	0.48	4.57	1	0	NA	NA
Randolph County	54083	3	2	1	0	1	2004	5	1039.725	2692.877353	7.9	28648	10.26	10.63843475	3.32	2978	38.7747231	-79.8757956	0	1	2	1	0	0	0	0	3.99	89.96	0.48	4.57	1	0	NA	NA
Randolph County	54083	0	0	0	0	0	2005	6	1039.725	2692.877353	7.9	28807	10.27	10.6974794	3.32	2978	38.7747231	-79.8757956	0	1	2	1	32324	31.1	12	0	3.99	89.96	0.48	4.57	1	0	NA	NA
Randolph County	54083	3	2	1	1	0	2006	7	1039.725	2692.877353	7.9	29049	10.28	10.7873461	3.33	2978	38.7747231	-79.8757956	0	1	2	1	58464	56.2	21.7	0	4	89.93	0.49	4.44	0.95	0.19	NA	NA
Randolph County	54083	2	2	0	0	0	2007	8	1039.725	2692.877353	7.9	29113	10.28	10.8111125	3.33	2978	38.7747231	-79.8757956	0	1	2	1	59201	56.9	22	0	4	89.93	0.49	4.44	0.95	0.19	NA	NA
Randolph County	54083	4	4	0	0	0	2008	9	1039.725	2692.877353	7.9	29236	10.28	10.85678855	3.34	2978	38.7747231	-79.8757956	0	1	2	1	69127	66.5	25.7	0	4	89.93	0.49	4.44	0.95	0.19	33.7	52
Randolph County	54083	1	1	0	0	0	2009	10	1039.725	2692.877353	7.9	29381	10.29	10.9106343	3.34	2978	38.7747231	-79.8757956	0	1	2	1	37054	35.6	13.8	0	4	89.93	0.49	4.44	0.95	0.19	33.7	52
Randolph County	54083	2	2	0	0	0	2010	11	1039.725	2692.877353	7.9	29405	10.29	10.9195467	3.34	2978	38.7747231	-79.8757956	0	1	2	1	35362	34	13.1	0	4	89.93	0.49	4.44	0.95	0.19	34.05	NA
Randolph County	54083	1	1	0	0	0	2011	12	1039.725	2692.877353	7.9	29422	10.29	10.92585964	3.34	2978	38.7747231	-79.8757956	0	1	2	1	78086	75.1	29	0	4.08	89.71	0.5	4.52	0.99	0.2	36.63	54.3
Randolph County	54083	0	0	0	0	0	2012	13	1039.725	2692.877353	7.9	29408	10.29	10.92066074	3.34	2978	38.7747231	-79.8757956	0	1	2	1	77578	74.6	28.8	0	4.08	89.71	0.5	4.52	0.99	0.2	59.1	51.8
Randolph County	54083	0	0	0	0	0	2013	14	1039.725	2692.877353	7.9	29539	10.29	10.96930759	3.35	2978	38.7747231	-79.8757956	0	1	2	1	77731	74.8	28.9	0	4.08	89.71	0.5	4.52	0.99	0.2	53.89	53.3
Randolph County	54083	0	0	0	0	0	2014	15	1039.725	2692.877353	7.9	29308	10.29	10.88352575	3.34	2978	38.7747231	-79.8757956	0	1	2	1	87886	84.5	32.6	0	4.08	89.71	0.5	4.52	0.99	0.2	34.65	53.5
Randolph County	54083	0	0	0	0	0	2015	16	1039.725	2692.877353	7.9	29174	10.28	10.83376485	3.33	2978	38.7747231	-79.8757956	0	1	2	1	79310	76.3	29.5	0	4.08	89.71	0.5	4.52	0.99	0.2	34.65	53.5
Ritchie County	54085	0	0	0	0	0	2000	1	453.512	1174.591545	7.07	10351	9.24	8.812425089	3.13	963	39.1782674	-81.0629474	1	-1	1		0	0	0	0	5.51	86.44	0.14	7.88	0.02	0.02	NA	NA
Ritchie County	54085	0	0	0	0	0	2001	2	453.512	1174.591545	7.07	10333	9.24	8.797100613	3.13	963	39.1782674	-81.0629474	1	-1	1		0	0	0	0	5.51	86.44	0.14	7.88	0.02	0.02	NA	NA
Ritchie County	54085	0	0	0	0	0	2002	3	453.512	1174.591545	7.07	10372	9.25	8.830303644	3.13	963	39.1782674	-81.0629474	1	-1	1		0	0	0	0	5.51	86.44	0.14	7.88	0.02	0.02	NA	NA
Ritchie County	54085	0	0	0	0	0	2003	4	453.512	1174.591545	7.07	10434	9.25	8.88308795	3.14	963	39.1782674	-81.0629474	1	-1	1		0	0	0	0	5.51	86.44	0.14	7.88	0.02	0.02	NA	NA
Ritchie County	54085	0	0	0	0	0	2004	5	453.512	1174.591545	7.07	10415	9.25	8.866912115	3.13	963	39.1782674	-81.0629474	1	-1	1		0	0	0	0	5.51	86.44	0.14	7.88	0.02	0.02	35.89	NA
Ritchie County	54085	0	0	0	0	0	2005	6	453.512	1174.591545	7.07	10506	9.26	8.944385855	3.14	963	39.1782674	-81.0629474	1	-1	1		65786	145.1	56	0	5.51	86.44	0.14	7.88	0.02	0.02	30	NA
Ritchie County	54085	0	0	0	0	0	2006	7	453.512	1174.591545	7.07	10588	9.27	9.014197357	3.15	963	39.1782674	-81.0629474	1	-1	1		6156	13.6	5.2	0	5.53	86.39	0.14	7.88	0.02	0.04	NA	53.1
Ritchie County	54085	0	0	0	0	0	2007	8	453.512	1174.591545	7.07	10558	9.26	8.988656563	3.15	963	39.1782674	-81.0629474	1	-1	1		5371	11.8	4.6	0	5.53	86.39	0.14	7.88	0.02	0.04	52.69	54.2
Ritchie County	54085	0	0	0	0	0	2008	9	453.512	1174.591545	7.07	10516	9.26	8.952899452	3.14	963	39.1782674	-81.0629474	1	-1	1		5976	13.2	5.1	0	5.53	86.39	0.14	7.88	0.02	0.04	41.48	51.6
Ritchie County	54085	0	0	0	0	0	2009	10	453.512	1174.591545	7.07	10478	9.26	8.920547781	3.14	963	39.1782674	-81.0629474	1	-1	1		5289	11.7	4.5	0	5.53	86.39	0.14	7.88	0.02	0.04	43.05	50.5
Ritchie County	54085	0	0	0	0	0	2010	11	453.512	1174.591545	7.07	10449	9.25	8.895858347	3.14	963	39.1782674	-81.0629474	1	-1	1		5098	11.2	4.3	0	5.53	86.39	0.14	7.88	0.02	0.04	47.38	53
Ritchie County	54085	0	0	0	0	0	2011	12	453.512	1174.591545	7.07	10357	9.25	8.817533247	3.13	963	39.1782674	-81.0629474	1	-1	1		2318	5.1	2	0	5.53	86.11	0.14	7.9	0.08	0.24	53.68	50.8
Ritchie County	54085	0	0	0	0	0	2012	13	453.512	1174.591545	7.07	10274	9.24	8.746870385	3.12	963	39.1782674	-81.0629474	1	-1	1		2580	5.7	2.2	0	5.53	86.11	0.14	7.9	0.08	0.24	47.49	NA
Ritchie County	54085	0	0	0	0	0	2013	14	453.512	1174.591545	7.07	10080	9.22	8.581706588	3.1	963	39.1782674	-81.0629474	1	-1	1		2520	5.6	2.1	0	5.53	86.11	0.14	7.9	0.08	0.24	53.88	NA
Ritchie County	54085	0	0	0	0	0	2014	15	453.512	1174.591545	7.07	10000	9.21	8.513597806	3.09	963	39.1782674	-81.0629474	1	-1	1		1643	3.6	1.4	0	5.53	86.11	0.14	7.9	0.08	0.24	68.29	50.3
Ritchie County	54085	0	0	0	0	0	2015	16	453.512	1174.591545	7.07	9991	9.21	8.505935568	3.09	963	39.1782674	-81.0629474	1	-1	1		1335	2.9	1.1	0	5.53	86.11	0.14	7.9	0.08	0.24	57.79	NA
Roane County	54087	0	0	0	0	0	2000	1	483.572	1252.446644	7.13	15447	9.65	12.33345953	3.46	947	38.7140256	-81.3483495	0	0	1		0	0	0	0	6.15	84.5	0.08	9.25	0.01	0.01	51.22	50.85
Roane County	54087	0	0	0	0	0	2001	2	483.572	1252.446644	7.13	15428	9.64	12.31828923	3.46	947	38.7140256	-81.3483495	0	0	1		0	0	0	0	6.15	84.5	0.08	9.25	0.01	0.01	46.95	51.5
Roane County	54087	0	0	0	0	0	2002	3	483.572	1252.446644	7.13	15313	9.64	12.22646895	3.46	947	38.7140256	-81.3483495	0	0	1		0	0	0	0	6.15	84.5	0.08	9.25	0.01	0.01	54.3	50.8
Roane County	54087	0	0	0	0	0	2003	4	483.572	1252.446644	7.13	15401	9.64	12.29673142	3.46	947	38.7140256	-81.3483495	0	0	1		0	0	0	0	6.15	84.5	0.08	9.25	0.01	0.01	54.31	NA
Roane County	54087	0	0	0	0	0	2004	5	483.572	1252.446644	7.13	15337	9.64	12.24563144	3.46	947	38.7140256	-81.3483495	0	0	1		0	0	0	0	6.15	84.5	0.08	9.25	0.01	0.01	53.69	NA
Roane County	54087	0	0	0	0	0	2005	6	483.572	1252.446644	7.13	15405	9.64	12.29992517	3.46	947	38.7140256	-81.3483495	0	0	1		42858	88.6	34.2	0	6.15	84.5	0.08	9.25	0.01	0.01	49.34	49.4
Roane County	54087	0	0	0	0	0	2006	7	483.572	1252.446644	7.13	15442	9.64	12.32946735	3.46	947	38.7140256	-81.3483495	0	0	1		0	0	0	0	6.16	84.49	0.07	9.25	0.01	0.01	NA	50.3
Roane County	54087	0	0	0	0	0	2007	8	483.572	1252.446644	7.13	15215	9.63	12.1482221	3.45	947	38.7140256	-81.3483495	0	0	1		0	0	0	0	6.16	84.49	0.07	9.25	0.01	0.01	50.06	51.5
Roane County	54087	0	0	0	0	0	2008	9	483.572	1252.446644	7.13	15048	9.62	12.01488309	3.44	947	38.7140256	-81.3483495	0	0	1		0	0	0	0	6.16	84.49	0.07	9.25	0.01	0.01	60.8	NA
Roane County	54087	0	0	0	0	0	2009	10	483.572	1252.446644	7.13	14966	9.61	11.94941124	3.43	947	38.7140256	-81.3483495	0	0	1		0	0	0	0	6.16	84.49	0.07	9.25	0.01	0.01	41.62	48.1
Roane County	54087	0	0	0	0	0	2010	11	483.572	1252.446644	7.13	14926	9.61	11.91747375	3.43	947	38.7140256	-81.3483495	0	0	1		0	0	0	0	6.16	84.49	0.07	9.25	0.01	0.01	58.89	50.6
Roane County	54087	0	0	0	0	0	2011	12	483.572	1252.446644	7.13	14808	9.6	11.82325816	3.42	947	38.7140256	-81.3483495	0	0	1		0	0	0	0	6.16	84.46	0.07	9.25	0.02	0.04	38.33	51.87
Roane County	54087	0	0	0	0	0	2012	13	483.572	1252.446644	7.13	14696	9.6	11.73383319	3.41	947	38.7140256	-81.3483495	0	0	1		0	0	0	0	6.16	84.46	0.07	9.25	0.02	0.04	36.21	53.07
Roane County	54087	0	0	0	0	0	2013	14	483.572	1252.446644	7.13	14624	9.59	11.67634571	3.41	947	38.7140256	-81.3483495	0	0	1		0	0	0	0	6.16	84.46	0.07	9.25	0.02	0.04	36.76	53.5
Roane County	54087	0	0	0	0	0	2014	15	483.572	1252.446644	7.13	14606	9.59	11.66197384	3.41	947	38.7140256	-81.3483495	0	0	1		0	0	0	0	6.16	84.46	0.07	9.25	0.02	0.04	39.96	51
Roane County	54087	0	0	0	0	0	2015	16	483.572	1252.446644	7.13	14430	9.58	11.52144889	3.4	947	38.7140256	-81.3483495	0	0	1		0	0	0	0	6.16	84.46	0.07	9.25	0.02	0.04	53.1	52.4
Summers County	54089	1	0	1	1	0	2000	1	361.172	935.4318683	6.84	14381	9.57	15.37364771	3.68	2190	37.6558723	-80.8585729	0	1	2	0	0	0	0	0	6.44	80.66	2.22	10.41	0.28	0.01	38.34	53.17
Summers County	54089	5	2	3	2	1	2001	2	361.172	935.4318683	6.84	14301	9.57	15.28812571	3.68	2190	37.6558723	-80.8585729	0	1	2	0	0	0	0	0	6.44	80.66	2.22	10.41	0.28	0.01	37.86	53.67
Summers County	54089	3	1	2	2	0	2002	3	361.172	935.4318683	6.84	14123	9.56	15.09783927	3.67	2190	37.6558723	-80.8585729	0	1	2	0	0	0	0	0	6.44	80.66	2.22	10.41	0.28	0.01	38.62	53.1
Summers County	54089	0	0	0	0	0	2003	4	361.172	935.4318683	6.84	14106	9.55	15.07966585	3.67	2190	37.6558723	-80.8585729	0	1	2	0	0	0	0	0	6.44	80.66	2.22	10.41	0.28	0.01	40.31	51.55
Summers County	54089	3	3	0	0	0	2004	5	361.172	935.4318683	6.84	13997	9.55	14.96314213	3.66	2190	37.6558723	-80.8585729	0	1	2	0	0	0	0	0	6.44	80.66	2.22	10.41	0.28	0.01	31.97	51.3
Summers County	54089	5	5	0	0	0	2005	6	361.172	935.4318683	6.84	13950	9.54	14.91289796	3.65	2190	37.6558723	-80.8585729	0	1	2	0	0	0	0	0	6.44	80.66	2.22	10.41	0.28	0.01	32.22	52.6
Summers County	54089	8	7	1	1	0	2006	7	361.172	935.4318683	6.84	13879	9.54	14.83699719	3.65	2190	37.6558723	-80.8585729	0	1	2	0	0	0	0	0	6.43	81.06	2.28	9.9	0.3	0.03	47.44	53.4
Summers County	54089	1	0	1	1	0	2007	8	361.172	935.4318683	6.84	13842	9.54	14.79744327	3.65	2190	37.6558723	-80.8585729	0	1	2	0	0	0	0	0	6.43	81.06	2.28	9.9	0.3	0.03	32.88	54.7
Summers County	54089	2	0	2	2	0	2008	9	361.172	935.4318683	6.84	13712	9.53	14.65847002	3.64	2190	37.6558723	-80.8585729	0	1	2	0	3719	10.3	4	0	6.43	81.06	2.28	9.9	0.3	0.03	36.67	51.55
Summers County	54089	5	4	1	1	0	2009	10	361.172	935.4318683	6.84	13882	9.54	14.84020426	3.65	2190	37.6558723	-80.8585729	0	1	2	0	8295	23	8.9	0	6.43	81.06	2.28	9.9	0.3	0.03	34.06	50.23
Summers County	54089	3	2	1	1	0	2010	11	361.172	935.4318683	6.84	13927	9.54	14.88831039	3.65	2190	37.6558723	-80.8585729	0	1	2	0	5464	15.1	5.8	0	6.43	81.06	2.28	9.9	0.3	0.03	44.42	52.6
Summers County	54089	5	1	4	4	0	2011	12	361.172	935.4318683	6.84	13865	9.54	14.82203084	3.65	2190	37.6558723	-80.8585729	0	1	2	0	23165	64.1	24.8	0	6.67	80.58	2.29	10.11	0.32	0.04	29.07	51.9
Summers County	54089	0	0	0	0	0	2012	13	361.172	935.4318683	6.84	13803	9.53	14.75575129	3.64	2190	37.6558723	-80.8585729	0	1	2	0	49819	137.9	53.3	0	6.67	80.58	2.29	10.11	0.32	0.04	29.07	51.9
Summers County	54089	1	1	0	0	0	2013	14	361.172	935.4318683	6.84	13571	9.52	14.50773751	3.63	2190	37.6558723	-80.8585729	0	1	2	0	46132	127.7	49.3	0	6.67	80.58	2.29	10.11	0.32	0.04	29.07	51.9
Summers County	54089	0	0	0	0	0	2014	15	361.172	935.4318683	6.84	13304	9.5	14.22230785	3.61	2190	37.6558723	-80.8585729	0	1	2	0	26317	72.9	28.1	0	6.67	80.58	2.29	10.11	0.32	0.04	30.46	NA
Summers County	54089	0	0	0	0	0	2015	16	361.172	935.4318683	6.84	13073	9.48	13.97536308	3.59	2190	37.6558723	-80.8585729	0	1	2	0	125745	348.2	134.4	0	6.67	80.58	2.29	10.11	0.32	0.04	30.46	NA
Taylor County	54091	0	0	0	0	0	2000	1	172.782	447.5036522	6.1	16060	9.68	35.88797526	4.53	1360	39.3359933	-80.0461837	0	0	2	1	0	0	0	0	8.93	72.48	1.95	16.29	0.36	0	39.07	NA
Taylor County	54091	0	0	0	0	0	2001	2	172.782	447.5036522	6.1	16079	9.69	35.93043302	4.53	1360	39.3359933	-80.0461837	0	0	2	1	0	0	0	0	8.93	72.48	1.95	16.29	0.36	0	39.07	NA
Taylor County	54091	0	0	0	0	0	2002	3	172.782	447.5036522	6.1	16089	9.69	35.9527792	4.53	1360	39.3359933	-80.0461837	0	0	2	1	0	0	0	0	8.93	72.48	1.95	16.29	0.36	0	54.89	NA
Taylor County	54091	0	0	0	0	0	2003	4	172.782	447.5036522	6.1	16160	9.69	36.11143713	4.54	1360	39.3359933	-80.0461837	0	0	2	1	0	0	0	0	8.93	72.48	1.95	16.29	0.36	0	39.58	NA
Taylor County	54091	0	0	0	0	0	2004	5	172.782	447.5036522	6.1	16247	9.7	36.30584895	4.54	1360	39.3359933	-80.0461837	0	0	2	1	0	0	0	0	8.93	72.48	1.95	16.29	0.36	0	39.58	NA
Taylor County	54091	0	0	0	0	0	2005	6	172.782	447.5036522	6.1	16318	9.7	36.46450687	4.55	1360	39.3359933	-80.0461837	0	0	2	1	32095	185.8	71.7	0	8.93	72.48	1.95	16.29	0.36	0	39.58	NA
Taylor County	54091	0	0	0	0	0	2006	7	172.782	447.5036522	6.1	16498	9.71	36.86673822	4.56	1360	39.3359933	-80.0461837	0	0	2	1	27979	161.9	62.5	0	8.93	73.09	1.94	15.67	0.38	0	34.48	52.2
Taylor County	54091	0	0	0	0	0	2007	8	172.782	447.5036522	6.1	16640	9.72	37.18405407	4.57	1360	39.3359933	-80.0461837	0	0	2	1	26376	152.7	58.9	0	8.93	73.09	1.94	15.67	0.38	0	34.48	52.2
Taylor County	54091	0	0	0	0	0	2008	9	172.782	447.5036522	6.1	16792	9.73	37.5237161	4.58	1360	39.3359933	-80.0461837	0	0	2	1	28325	163.9	63.3	0	8.93	73.09	1.94	15.67	0.38	0	NA	NA
Taylor County	54091	0	0	0	0	0	2009	10	172.782	447.5036522	6.1	16838	9.73	37.62650856	4.58	1360	39.3359933	-80.0461837	0	0	2	1	12767	73.9	28.5	0	8.93	73.09	1.94	15.67	0.38	0	NA	NA
Taylor County	54091	0	0	0	0	0	2010	11	172.782	447.5036522	6.1	16895	9.73	37.75388182	4.58	1360	39.3359933	-80.0461837	0	0	2	1	11749	68	26.3	0	8.93	73.09	1.94	15.67	0.38	0	NA	NA
Taylor County	54091	0	0	0	0	0	2011	12	172.782	447.5036522	6.1	16928	9.74	37.82762424	4.58	1360	39.3359933	-80.0461837	0	0	2	1	20876	120.8	46.6	0	9.09	72.8	1.94	15.72	0.44	0	NA	NA
Taylor County	54091	0	0	0	0	0	2012	13	172.782	447.5036522	6.1	16993	9.74	37.97287445	4.59	1360	39.3359933	-80.0461837	0	0	2	1	21405	123.9	47.8	0	9.09	72.8	1.94	15.72	0.44	0	36.35	NA
Taylor County	54091	1	0	1	0	1	2013	14	172.782	447.5036522	6.1	16984	9.74	37.95276288	4.59	1360	39.3359933	-80.0461837	0	0	2	1	19056	110.3	42.6	0	9.09	72.8	1.94	15.72	0.44	0	36.35	NA
Taylor County	54091	2	1	1	1	0	2014	15	172.782	447.5036522	6.1	17044	9.74	38.08684	4.59	1360	39.3359933	-80.0461837	0	0	2	1	23975	138.8	53.6	0	9.09	72.8	1.94	15.72	0.44	0	36.35	NA
Taylor County	54091	1	0	1	0	1	2015	16	172.782	447.5036522	6.1	16864	9.73	37.68460864	4.58	1360	39.3359933	-80.0461837	0	0	2	1	25415	147.1	56.8	0	9.09	72.8	1.94	15.72	0.44	0	NA	NA
Tucker County	54093	5	5	0	0	0	2000	1	418.871	1084.871701	6.99	7307	8.9	6.735358654	2.86	2795	39.1135953	-79.5649742	0	1	3	0	0	0	0	0	4.44	86.79	3.58	3.64	1.55	0	NA	NA
Tucker County	54093	5	5	0	0	0	2001	2	418.871	1084.871701	6.99	7248	8.89	6.680974343	2.85	2795	39.1135953	-79.5649742	0	1	3	0	0	0	0	0	4.44	86.79	3.58	3.64	1.55	0	NA	NA
Tucker County	54093	3	3	0	0	0	2002	3	418.871	1084.871701	6.99	7332	8.9	6.758402854	2.86	2795	39.1135953	-79.5649742	0	1	3	0	0	0	0	0	4.44	86.79	3.58	3.64	1.55	0	NA	NA
Tucker County	54093	0	0	0	0	0	2003	4	418.871	1084.871701	6.99	7294	8.89	6.72337567	2.86	2795	39.1135953	-79.5649742	0	1	3	0	0	0	0	0	4.44	86.79	3.58	3.64	1.55	0	NA	NA
Tucker County	54093	0	0	0	0	0	2004	5	418.871	1084.871701	6.99	7223	8.89	6.657930144	2.85	2795	39.1135953	-79.5649742	0	1	3	0	0	0	0	0	4.44	86.79	3.58	3.64	1.55	0	NA	NA
Tucker County	54093	0	0	0	0	0	2005	6	418.871	1084.871701	6.99	7178	8.88	6.616450584	2.84	2795	39.1135953	-79.5649742	0	1	3	0	14299	34.1	13.2	0	4.44	86.79	3.58	3.64	1.55	0	NA	NA
Tucker County	54093	0	0	0	0	0	2006	7	418.871	1084.871701	6.99	7111	8.87	6.554692129	2.83	2795	39.1135953	-79.5649742	0	1	3	0	32936	78.6	30.4	0	4.44	86.78	3.64	3.35	1.77	0.02	NA	NA
Tucker County	54093	0	0	0	0	0	2007	8	418.871	1084.871701	6.99	7117	8.87	6.560222737	2.83	2795	39.1135953	-79.5649742	0	1	3	0	33586	80.2	31	0	4.44	86.78	3.64	3.35	1.77	0.02	NA	NA
Tucker County	54093	0	0	0	0	0	2008	9	418.871	1084.871701	6.99	7160	8.88	6.599858761	2.84	2795	39.1135953	-79.5649742	0	1	3	0	0	0	0	0	4.44	86.78	3.64	3.35	1.77	0.02	NA	NA
Tucker County	54093	1	1	0	0	0	2009	10	418.871	1084.871701	6.99	7172	8.88	6.610919976	2.84	2795	39.1135953	-79.5649742	0	1	3	0	0	0	0	0	4.44	86.78	3.64	3.35	1.77	0.02	NA	NA
Tucker County	54093	0	0	0	0	0	2010	11	418.871	1084.871701	6.99	7141	8.87	6.582345169	2.84	2795	39.1135953	-79.5649742	0	1	3	0	0	0	0	0	4.44	86.78	3.64	3.35	1.77	0.02	NA	NA
Tucker County	54093	0	0	0	0	0	2011	12	418.871	1084.871701	6.99	7028	8.86	6.478185387	2.82	2795	39.1135953	-79.5649742	0	1	3	0	0	0	0	0	4.51	86.52	3.66	3.42	1.85	0.05	NA	NA
Tucker County	54093	0	0	0	0	0	2012	13	418.871	1084.871701	6.99	6923	8.84	6.381399749	2.81	2795	39.1135953	-79.5649742	0	1	3	0	0	0	0	0	4.51	86.52	3.66	3.42	1.85	0.05	NA	NA
Tucker County	54093	0	0	0	0	0	2013	14	418.871	1084.871701	6.99	6924	8.84	6.382321517	2.81	2795	39.1135953	-79.5649742	0	1	3	0	0	0	0	0	4.51	86.52	3.66	3.42	1.85	0.05	NA	NA
Tucker County	54093	2	1	1	1	0	2014	15	418.871	1084.871701	6.99	6905	8.84	6.364807925	2.8	2795	39.1135953	-79.5649742	0	1	3	0	0	0	0	0	4.51	86.52	3.66	3.42	1.85	0.05	NA	NA
Tucker County	54093	0	0	0	0	0	2015	16	418.871	1084.871701	6.99	6933	8.84	6.390617428	2.81	2795	39.1135953	-79.5649742	0	1	3	0	0	0	0	0	4.51	86.52	3.66	3.42	1.85	0.05	NA	NA
Tyler County	54095	0	0	0	0	0	2000	1	257.555	667.0648745	6.5	9583	9.17	14.36591907	3.62	945	39.4652776	-80.8848252	1	-1	1		0	0	0	0	5.19	83.27	1.61	9.91	0.01	0.02	NA	NA
Tyler County	54095	0	0	0	0	0	2001	2	257.555	667.0648745	6.5	9533	9.16	14.29096384	3.61	945	39.4652776	-80.8848252	1	-1	1		0	0	0	0	5.19	83.27	1.61	9.91	0.01	0.02	NA	NA
Tyler County	54095	0	0	0	0	0	2002	3	257.555	667.0648745	6.5	9467	9.16	14.19202294	3.6	945	39.4652776	-80.8848252	1	-1	1		0	0	0	0	5.19	83.27	1.61	9.91	0.01	0.02	NA	NA
Tyler County	54095	0	0	0	0	0	2003	4	257.555	667.0648745	6.5	9475	9.16	14.20401577	3.61	945	39.4652776	-80.8848252	1	-1	1		0	0	0	0	5.19	83.27	1.61	9.91	0.01	0.02	NA	NA
Tyler County	54095	0	0	0	0	0	2004	5	257.555	667.0648745	6.5	9517	9.16	14.26697817	3.61	945	39.4652776	-80.8848252	1	-1	1		0	0	0	0	5.19	83.27	1.61	9.91	0.01	0.02	NA	NA
Tyler County	54095	0	0	0	0	0	2005	6	257.555	667.0648745	6.5	9531	9.16	14.28796563	3.61	945	39.4652776	-80.8848252	1	-1	1		55008	213.6	82.5	0	5.19	83.27	1.61	9.91	0.01	0.02	NA	NA
Tyler County	54095	0	0	0	0	0	2006	7	257.555	667.0648745	6.5	9484	9.16	14.21750772	3.61	945	39.4652776	-80.8848252	1	-1	1		40720	158.1	61	0	5.18	83.29	1.62	9.9	0.01	0.02	NA	NA
Tyler County	54095	0	0	0	0	0	2007	8	257.555	667.0648745	6.5	9423	9.15	14.12606234	3.6	945	39.4652776	-80.8848252	1	-1	1		37055	143.9	55.5	0	5.18	83.29	1.62	9.9	0.01	0.02	NA	NA
Tyler County	54095	0	0	0	0	0	2008	9	257.555	667.0648745	6.5	9363	9.14	14.03611606	3.59	945	39.4652776	-80.8848252	1	-1	1		49129	190.8	73.6	0	5.18	83.29	1.62	9.9	0.01	0.02	NA	NA
Tyler County	54095	0	0	0	0	0	2009	10	257.555	667.0648745	6.5	9249	9.13	13.86521814	3.58	945	39.4652776	-80.8848252	1	-1	1		47610	184.9	71.4	0	5.18	83.29	1.62	9.9	0.01	0.02	NA	NA
Tyler County	54095	0	0	0	0	0	2010	11	257.555	667.0648745	6.5	9208	9.13	13.80375486	3.58	945	39.4652776	-80.8848252	1	-1	1		36942	143.4	55.4	0	5.18	83.29	1.62	9.9	0.01	0.02	NA	NA
Tyler County	54095	0	0	0	0	0	2011	12	257.555	667.0648745	6.5	9102	9.12	13.64484977	3.57	945	39.4652776	-80.8848252	1	-1	1		33862	131.5	50.8	0	5.17	83.25	1.64	9.92	0.01	0.02	NA	NA
Tyler County	54095	0	0	0	0	0	2012	13	257.555	667.0648745	6.5	9031	9.11	13.53841335	3.56	945	39.4652776	-80.8848252	1	-1	1		37392	145.2	56.1	0	5.17	83.25	1.64	9.92	0.01	0.02	NA	NA
Tyler County	54095	0	0	0	0	0	2013	14	257.555	667.0648745	6.5	8982	9.1	13.46495722	3.55	945	39.4652776	-80.8848252	1	-1	1		223	0.9	0.3	0	5.17	83.25	1.64	9.92	0.01	0.02	NA	NA
Tyler County	54095	0	0	0	0	0	2014	15	257.555	667.0648745	6.5	9062	9.11	13.58488559	3.56	945	39.4652776	-80.8848252	1	-1	1		225	0.9	0.3	0	5.17	83.25	1.64	9.92	0.01	0.02	NA	NA
Tyler County	54095	0	0	0	0	0	2015	16	257.555	667.0648745	6.5	8953	9.1	13.42148319	3.55	945	39.4652776	-80.8848252	1	-1	1		36332	141.1	54.5	0	5.17	83.25	1.64	9.92	0.01	0.02	NA	NA
Upshur County	54097	1	1	0	0	0	2000	1	354.758	918.8196724	6.82	23394	10.06	25.46092634	4.19	1831	38.8978264	-80.2334232	0	0	2	1	0	0	0	0	7.71	78.3	0.39	12.46	1.14	0	NA	NA
Upshur County	54097	0	0	0	0	0	2001	2	354.758	918.8196724	6.82	23366	10.06	25.43045246	4.19	1831	38.8978264	-80.2334232	0	0	2	1	0	0	0	0	7.71	78.3	0.39	12.46	1.14	0	NA	NA
Upshur County	54097	1	1	0	0	0	2002	3	354.758	918.8196724	6.82	23420	10.06	25.48922352	4.19	1831	38.8978264	-80.2334232	0	0	2	1	0	0	0	0	7.71	78.3	0.39	12.46	1.14	0	46.62	46.23
Upshur County	54097	0	0	0	0	0	2003	4	354.758	918.8196724	6.82	23766	10.08	25.8657936	4.2	1831	38.8978264	-80.2334232	0	0	2	1	0	0	0	0	7.71	78.3	0.39	12.46	1.14	0	39.42	47.1
Upshur County	54097	0	0	0	0	0	2004	5	354.758	918.8196724	6.82	23820	10.08	25.92456465	4.21	1831	38.8978264	-80.2334232	0	0	2	1	0	0	0	0	7.71	78.3	0.39	12.46	1.14	0	39.42	47.1
Upshur County	54097	0	0	0	0	0	2005	6	354.758	918.8196724	6.82	23654	10.07	25.74389808	4.2	1831	38.8978264	-80.2334232	0	0	2	1	65397	184.3	71.2	0	7.71	78.3	0.39	12.46	1.14	0	54.03	47.33
Upshur County	54097	0	0	0	0	0	2006	7	354.758	918.8196724	6.82	23754	10.08	25.85273336	4.2	1831	38.8978264	-80.2334232	0	0	2	1	51882	146.2	56.5	0	7.73	78.94	0.38	11.78	1.07	0.1	54.03	47.33
Upshur County	54097	0	0	0	0	0	2007	8	354.758	918.8196724	6.82	23851	10.08	25.95830359	4.21	1831	38.8978264	-80.2334232	0	0	2	1	57276	161.5	62.3	0	7.73	78.94	0.38	11.78	1.07	0.1	61.48	45.95
Upshur County	54097	0	0	0	0	0	2008	9	354.758	918.8196724	6.82	23929	10.08	26.04319511	4.21	1831	38.8978264	-80.2334232	0	0	2	1	57488	162	62.6	0	7.73	78.94	0.38	11.78	1.07	0.1	52.16	47.17
Upshur County	54097	0	0	0	0	0	2009	10	354.758	918.8196724	6.82	24124	10.09	26.25542391	4.22	1831	38.8978264	-80.2334232	0	0	2	1	58493	164.9	63.7	0	7.73	78.94	0.38	11.78	1.07	0.1	44.64	46.8
Upshur County	54097	0	0	0	0	0	2010	11	354.758	918.8196724	6.82	24254	10.1	26.39690978	4.22	1831	38.8978264	-80.2334232	0	0	2	1	54344	153.2	59.1	0	7.73	78.94	0.38	11.78	1.07	0.1	45.91	47.2
Upshur County	54097	0	0	0	0	0	2011	12	354.758	918.8196724	6.82	24261	10.1	26.40452825	4.23	1831	38.8978264	-80.2334232	0	0	2	1	49318	139	53.7	0	7.85	78.72	0.39	11.83	1.11	0.11	45.91	47.2
Upshur County	54097	0	0	0	0	0	2012	13	354.758	918.8196724	6.82	24488	10.11	26.65158435	4.23	1831	38.8978264	-80.2334232	0	0	2	1	49914	140.7	54.3	0	7.85	78.72	0.39	11.83	1.11	0.11	45.91	47.2
Upshur County	54097	0	0	0	0	0	2013	14	354.758	918.8196724	6.82	24629	10.11	26.8050421	4.24	1831	38.8978264	-80.2334232	0	0	2	1	50736	143	55.2	0	7.85	78.72	0.39	11.83	1.11	0.11	44.02	47.2
Upshur County	54097	0	0	0	0	0	2014	15	354.758	918.8196724	6.82	24661	10.11	26.83986939	4.24	1831	38.8978264	-80.2334232	0	0	2	1	49557	139.7	53.9	0	7.85	78.72	0.39	11.83	1.11	0.11	44.02	47.2
Upshur County	54097	0	0	0	0	0	2015	16	354.758	918.8196724	6.82	24726	10.12	26.91061232	4.24	1831	38.8978264	-80.2334232	0	0	2	1	54472	153.5	59.3	0	7.85	78.72	0.39	11.83	1.11	0.11	42.31	47.28
Wayne County	54099	0	0	0	0	0	2000	1	505.792	1309.996222	7.18	42919	10.67	32.76268991	4.44	884	38.1459487	-82.4269496	1	-1	1		0	0	0	1	8.62	80.32	1.33	9.08	0.33	0.32	42.31	47.28
Wayne County	54099	0	0	0	0	0	2001	2	505.792	1309.996222	7.18	42919	10.67	32.76268991	4.44	884	38.1459487	-82.4269496	1	-1	1		0	0	0	1	8.62	80.32	1.33	9.08	0.33	0.32	52.85	46.1
Wayne County	54099	0	0	0	0	0	2002	3	505.792	1309.996222	7.18	42800	10.66	32.67184995	4.44	884	38.1459487	-82.4269496	1	-1	1		0	0	0	1	8.62	80.32	1.33	9.08	0.33	0.32	52.85	46.1
Wayne County	54099	0	0	0	0	0	2003	4	505.792	1309.996222	7.18	42937	10.67	32.7764304	4.44	884	38.1459487	-82.4269496	1	-1	1		0	0	0	1	8.62	80.32	1.33	9.08	0.33	0.32	47.06	46.18
Wayne County	54099	0	0	0	0	0	2004	5	505.792	1309.996222	7.18	42955	10.67	32.7901709	4.44	884	38.1459487	-82.4269496	1	-1	1		0	0	0	1	8.62	80.32	1.33	9.08	0.33	0.32	57.14	48.06
Wayne County	54099	0	0	0	0	0	2005	6	505.792	1309.996222	7.18	42860	10.67	32.71765161	4.44	884	38.1459487	-82.4269496	1	-1	1		0	0	0	1	8.62	80.32	1.33	9.08	0.33	0.32	45.28	48.4
Wayne County	54099	0	0	0	0	0	2006	7	505.792	1309.996222	7.18	42717	10.66	32.60849099	4.44	884	38.1459487	-82.4269496	1	-1	1		0	0	0	1	8.69	80.74	1.36	8.55	0.34	0.32	45.28	48.4
Wayne County	54099	0	0	0	0	0	2007	8	505.792	1309.996222	7.18	42727	10.66	32.6161246	4.44	884	38.1459487	-82.4269496	1	-1	1		0	0	0	1	8.69	80.74	1.36	8.55	0.34	0.32	45.28	48.4
Wayne County	54099	0	0	0	0	0	2008	9	505.792	1309.996222	7.18	42767	10.66	32.64665904	4.44	884	38.1459487	-82.4269496	1	-1	1		0	0	0	1	8.69	80.74	1.36	8.55	0.34	0.32	48.98	46
Wayne County	54099	0	0	0	0	0	2009	10	505.792	1309.996222	7.18	42637	10.66	32.54742211	4.43	884	38.1459487	-82.4269496	1	-1	1		0	0	0	1	8.69	80.74	1.36	8.55	0.34	0.32	48.98	46
Wayne County	54099	0	0	0	0	0	2010	11	505.792	1309.996222	7.18	42481	10.66	32.4283378	4.43	884	38.1459487	-82.4269496	1	-1	1		0	0	0	1	8.69	80.74	1.36	8.55	0.34	0.32	42.23	45.4
Wayne County	54099	0	0	0	0	0	2011	12	505.792	1309.996222	7.18	41960	10.64	32.03062673	4.42	884	38.1459487	-82.4269496	1	-1	1		0	0	0	1	8.74	80.74	1.37	8.46	0.38	0.32	55.25	47.53
Wayne County	54099	0	0	0	0	0	2012	13	505.792	1309.996222	7.18	41725	10.64	31.8512369	4.41	884	38.1459487	-82.4269496	1	-1	1		0	0	0	1	8.74	80.74	1.37	8.46	0.38	0.32	48.61	49.6
Wayne County	54099	0	0	0	0	0	2013	14	505.792	1309.996222	7.18	41653	10.64	31.79627491	4.41	884	38.1459487	-82.4269496	1	-1	1		0	0	0	1	8.74	80.74	1.37	8.46	0.38	0.32	48.61	49.6
Wayne County	54099	0	0	0	0	0	2014	15	505.792	1309.996222	7.18	41304	10.63	31.52986192	4.4	884	38.1459487	-82.4269496	1	-1	1		0	0	0	1	8.74	80.74	1.37	8.46	0.38	0.32	47.17	50.7
Wayne County	54099	0	0	0	0	0	2015	16	505.792	1309.996222	7.18	40974	10.62	31.2779528	4.39	884	38.1459487	-82.4269496	1	-1	1		0	0	0	1	8.74	80.74	1.37	8.46	0.38	0.32	47.17	50.7
Webster County	54101	0	0	0	0	0	2000	1	555.968	1439.95156	7.27	9716	9.18	6.747449199	2.86	2453	38.4947373	-80.4218731	0	0	2	1	0	0	0	0	3.86	93.37	0.41	1.29	1.07	0	47.17	50.7
Webster County	54101	3	2	1	1	0	2001	2	555.968	1439.95156	7.27	9614	9.17	6.676613483	2.85	2453	38.4947373	-80.4218731	0	0	2	1	0	0	0	0	3.86	93.37	0.41	1.29	1.07	0	51.22	51.15
Webster County	54101	13	11	2	2	0	2002	3	555.968	1439.95156	7.27	9600	9.17	6.666890933	2.85	2453	38.4947373	-80.4218731	0	0	2	1	0	0	0	0	3.86	93.37	0.41	1.29	1.07	0	67.56	49.15
Webster County	54101	0	0	0	0	0	2003	4	555.968	1439.95156	7.27	9593	9.17	6.662029659	2.85	2453	38.4947373	-80.4218731	0	0	2	1	0	0	0	0	3.86	93.37	0.41	1.29	1.07	0	58.41	51.4
Webster County	54101	0	0	0	0	0	2004	5	555.968	1439.95156	7.27	9612	9.17	6.675224547	2.85	2453	38.4947373	-80.4218731	0	0	2	1	0	0	0	0	3.86	93.37	0.41	1.29	1.07	0	51.56	52
Webster County	54101	0	0	0	0	0	2005	6	555.968	1439.95156	7.27	9463	9.16	6.571748844	2.83	2453	38.4947373	-80.4218731	0	0	2	1	64379	115.8	44.7	0	3.86	93.37	0.41	1.29	1.07	0	48.43	51.9
Webster County	54101	0	0	0	0	0	2006	7	555.968	1439.95156	7.27	9391	9.15	6.521747162	2.83	2453	38.4947373	-80.4218731	0	0	2	1	74925	134.8	52	0	3.87	93.42	0.42	1.2	0.92	0.16	54.2	51.6
Webster County	54101	0	0	0	0	0	2007	8	555.968	1439.95156	7.27	9260	9.13	6.43077188	2.81	2453	38.4947373	-80.4218731	0	0	2	1	77142	138.8	53.6	0	3.87	93.42	0.42	1.2	0.92	0.16	55.48	NA
Webster County	54101	0	0	0	0	0	2008	9	555.968	1439.95156	7.27	9260	9.13	6.43077188	2.81	2453	38.4947373	-80.4218731	0	0	2	1	99837	179.6	69.3	0	3.87	93.42	0.42	1.2	0.92	0.16	47.09	50.1
Webster County	54101	0	0	0	0	0	2009	10	555.968	1439.95156	7.27	9167	9.12	6.366186374	2.8	2453	38.4947373	-80.4218731	0	0	2	1	92455	166.3	64.2	0	3.87	93.42	0.42	1.2	0.92	0.16	45.38	NA
Webster County	54101	0	0	0	0	0	2010	11	555.968	1439.95156	7.27	9154	9.12	6.357158292	2.8	2453	38.4947373	-80.4218731	0	0	2	1	88687	159.5	61.6	0	3.87	93.42	0.42	1.2	0.92	0.16	45.38	NA
Webster County	54101	0	0	0	0	0	2011	12	555.968	1439.95156	7.27	9162	9.12	6.362714035	2.8	2453	38.4947373	-80.4218731	0	0	2	1	78588	141.4	54.6	0	4	93.02	0.44	1.31	1.09	0.14	64.22	NA
Webster County	54101	0	0	0	0	0	2012	13	555.968	1439.95156	7.27	9027	9.11	6.268960881	2.79	2453	38.4947373	-80.4218731	0	0	2	1	76609	137.8	53.2	0	4	93.02	0.44	1.31	1.09	0.14	64.22	NA
Webster County	54101	0	0	0	0	0	2013	14	555.968	1439.95156	7.27	8873	9.09	6.162012839	2.77	2453	38.4947373	-80.4218731	0	0	2	1	80111	144.1	55.6	0	4	93.02	0.44	1.31	1.09	0.14	47.81	50.6
Webster County	54101	0	0	0	0	0	2014	15	555.968	1439.95156	7.27	8821	9.08	6.125900513	2.76	2453	38.4947373	-80.4218731	0	0	2	1	79018	142.1	54.9	0	4	93.02	0.44	1.31	1.09	0.14	47.81	50.6
Webster County	54101	0	0	0	0	0	2015	16	555.968	1439.95156	7.27	8732	9.07	6.064092878	2.75	2453	38.4947373	-80.4218731	0	0	2	1	82770	148.9	57.5	0	4	93.02	0.44	1.31	1.09	0.14	53.95	47.1
Wetzel County	54103	6	5	1	1	0	2000	1	359.222	930.3813878	6.84	17690	9.78	19.01370796	3.9	1170	39.6052633	-80.6390976	0	0	2	1	0	0	0	0	6.11	89.31	0.77	3.8	0.01	0	53.95	47.1
Wetzel County	54103	3	3	0	0	0	2001	2	359.222	930.3813878	6.84	17342	9.76	18.6396678	3.88	1170	39.6052633	-80.6390976	0	0	2	1	0	0	0	0	6.11	89.31	0.77	3.8	0.01	0	NA	NA
Wetzel County	54103	1	1	0	0	0	2002	3	359.222	930.3813878	6.84	17266	9.76	18.55798087	3.87	1170	39.6052633	-80.6390976	0	0	2	1	0	0	0	0	6.11	89.31	0.77	3.8	0.01	0	NA	NA
Wetzel County	54103	0	0	0	0	0	2003	4	359.222	930.3813878	6.84	17186	9.75	18.47199463	3.87	1170	39.6052633	-80.6390976	0	0	2	1	0	0	0	0	6.11	89.31	0.77	3.8	0.01	0	51.84	47.9
Wetzel County	54103	0	0	0	0	0	2004	5	359.222	930.3813878	6.84	17183	9.75	18.46877015	3.87	1170	39.6052633	-80.6390976	0	0	2	1	0	0	0	0	6.11	89.31	0.77	3.8	0.01	0	51.84	47.9
Wetzel County	54103	0	0	0	0	0	2005	6	359.222	930.3813878	6.84	17101	9.75	18.38063425	3.86	1170	39.6052633	-80.6390976	0	0	2	1	59472	165.6	63.9	0	6.11	89.31	0.77	3.8	0.01	0	NA	55.8
Wetzel County	54103	0	0	0	0	0	2006	7	359.222	930.3813878	6.84	16917	9.74	18.18286589	3.85	1170	39.6052633	-80.6390976	0	0	2	1	65607	182.6	70.5	0	6.12	89.27	0.77	3.82	0.01	0	25.91	56
Wetzel County	54103	0	0	0	0	0	2007	8	359.222	930.3813878	6.84	16764	9.73	18.0184172	3.84	1170	39.6052633	-80.6390976	0	0	2	1	62296	173.4	67	0	6.12	89.27	0.77	3.82	0.01	0	33.79	NA
Wetzel County	54103	0	0	0	0	0	2008	9	359.222	930.3813878	6.84	16645	9.72	17.89051266	3.84	1170	39.6052633	-80.6390976	0	0	2	1	67096	186.8	72.1	0	6.12	89.27	0.77	3.82	0.01	0	43.93	NA
Wetzel County	54103	0	0	0	0	0	2009	10	359.222	930.3813878	6.84	16588	9.72	17.82924747	3.83	1170	39.6052633	-80.6390976	0	0	2	1	58801	163.7	63.2	0	6.12	89.27	0.77	3.82	0.01	0	46.29	NA
Wetzel County	54103	0	0	0	0	0	2010	11	359.222	930.3813878	6.84	16583	9.72	17.82387332	3.83	1170	39.6052633	-80.6390976	0	0	2	1	60366	168	64.9	0	6.12	89.27	0.77	3.82	0.01	0	33.64	NA
Wetzel County	54103	0	0	0	0	0	2011	12	359.222	930.3813878	6.84	16405	9.71	17.63255393	3.82	1170	39.6052633	-80.6390976	0	0	2	1	53061	147.7	57	0	6.09	89.09	0.79	3.95	0.06	0.02	38.74	55.2
Wetzel County	54103	0	0	0	0	0	2012	13	359.222	930.3813878	6.84	16406	9.71	17.63362876	3.82	1170	39.6052633	-80.6390976	0	0	2	1	62637	174.4	67.3	0	6.09	89.09	0.79	3.95	0.06	0.02	29.17	57.4
Wetzel County	54103	0	0	0	0	0	2013	14	359.222	930.3813878	6.84	16175	9.69	17.38534349	3.81	1170	39.6052633	-80.6390976	0	0	2	1	53572	149.1	57.6	0	6.09	89.09	0.79	3.95	0.06	0.02	43.05	NA
Wetzel County	54103	0	0	0	0	0	2014	15	359.222	930.3813878	6.84	15951	9.68	17.14458201	3.79	1170	39.6052633	-80.6390976	0	0	2	1	55610	154.8	59.8	0	6.09	89.09	0.79	3.95	0.06	0.02	52.22	NA
Wetzel County	54103	0	0	0	0	0	2015	16	359.222	930.3813878	6.84	15813	9.67	16.99625574	3.78	1170	39.6052633	-80.6390976	0	0	2	1	55310	154	59.4	0	6.09	89.09	0.79	3.95	0.06	0.02	44.59	NA
Wirt County	54105	0	0	0	0	0	2000	1	232.987	603.4340001	6.4	5865	8.68	9.719372788	3.23	872	39.0224215	-81.3786238	1	-1	1		0	0	0	1	5.72	83.23	0.65	10.29	0.1	0.02	53.57	NA
Wirt County	54105	0	0	0	0	0	2001	2	232.987	603.4340001	6.4	5858	8.68	9.707772514	3.22	872	39.0224215	-81.3786238	1	-1	1		0	0	0	1	5.72	83.23	0.65	10.29	0.1	0.02	43.97	NA
Wirt County	54105	0	0	0	0	0	2002	3	232.987	603.4340001	6.4	5816	8.67	9.638170867	3.22	872	39.0224215	-81.3786238	1	-1	1		0	0	0	1	5.72	83.23	0.65	10.29	0.1	0.02	32.44	54.2
Wirt County	54105	0	0	0	0	0	2003	4	232.987	603.4340001	6.4	5774	8.66	9.568569221	3.21	872	39.0224215	-81.3786238	1	-1	1		0	0	0	1	5.72	83.23	0.65	10.29	0.1	0.02	33.02	53.5
Wirt County	54105	0	0	0	0	0	2004	5	232.987	603.4340001	6.4	5813	8.67	9.633199321	3.22	872	39.0224215	-81.3786238	1	-1	1		0	0	0	1	5.72	83.23	0.65	10.29	0.1	0.02	NA	55.9
Wirt County	54105	0	0	0	0	0	2005	6	232.987	603.4340001	6.4	5836	8.67	9.671314508	3.22	872	39.0224215	-81.3786238	1	-1	1		11516	49.4	19.1	1	5.72	83.23	0.65	10.29	0.1	0.02	39.62	49.9
Wirt County	54105	0	0	0	0	0	2006	7	232.987	603.4340001	6.4	5791	8.66	9.596741316	3.21	872	39.0224215	-81.3786238	1	-1	1		0	0	0	1	5.71	83.16	0.64	10.29	0.1	0.09	42.53	52.1
Wirt County	54105	0	0	0	0	0	2007	8	232.987	603.4340001	6.4	5806	8.67	9.621599047	3.22	872	39.0224215	-81.3786238	1	-1	1		0	0	0	1	5.71	83.16	0.64	10.29	0.1	0.09	43.66	51.2
Wirt County	54105	0	0	0	0	0	2008	9	232.987	603.4340001	6.4	5745	8.66	9.520510941	3.21	872	39.0224215	-81.3786238	1	-1	1		0	0	0	1	5.71	83.16	0.64	10.29	0.1	0.09	53.97	49.85
Wirt County	54105	0	0	0	0	0	2009	10	232.987	603.4340001	6.4	5703	8.65	9.450909294	3.2	872	39.0224215	-81.3786238	1	-1	1		0	0	0	1	5.71	83.16	0.64	10.29	0.1	0.09	49	50.8
Wirt County	54105	0	0	0	0	0	2010	11	232.987	603.4340001	6.4	5717	8.65	9.474109843	3.2	872	39.0224215	-81.3786238	1	-1	1		0	0	0	1	5.71	83.16	0.64	10.29	0.1	0.09	36.16	50.75
Wirt County	54105	0	0	0	0	0	2011	12	232.987	603.4340001	6.4	5797	8.67	9.606684408	3.21	872	39.0224215	-81.3786238	1	-1	1		0	0	0	1	5.66	82.83	0.64	10.32	0.13	0.42	43.78	50.9
Wirt County	54105	0	0	0	0	0	2012	13	232.987	603.4340001	6.4	5810	8.67	9.628227775	3.22	872	39.0224215	-81.3786238	1	-1	1		0	0	0	1	5.66	82.83	0.64	10.32	0.13	0.42	37.9	51.75
Wirt County	54105	0	0	0	0	0	2013	14	232.987	603.4340001	6.4	5865	8.68	9.719372788	3.23	872	39.0224215	-81.3786238	1	-1	1		0	0	0	1	5.66	82.83	0.64	10.32	0.13	0.42	44.53	49.85
Wirt County	54105	0	0	0	0	0	2014	15	232.987	603.4340001	6.4	5810	8.67	9.628227775	3.22	872	39.0224215	-81.3786238	1	-1	1		0	0	0	1	5.66	82.83	0.64	10.32	0.13	0.42	44.87	49.95
Wirt County	54105	0	0	0	0	0	2015	16	232.987	603.4340001	6.4	5840	8.67	9.677943237	3.22	872	39.0224215	-81.3786238	1	-1	1		0	0	0	1	5.66	82.83	0.64	10.32	0.13	0.42	40.83	50.05
Wood County	54107	0	0	0	0	0	2000	1	367.293	951.2851971	6.86	87954	11.38	92.458077	5.48	796	39.2111317	-81.5149653	1	-1	1		0	0	0	1	14.79	66.65	2.92	15.57	0.03	0.05	43.04	52.2
Wood County	54107	0	0	0	0	0	2001	2	367.293	951.2851971	6.86	87678	11.38	92.16794319	5.48	796	39.2111317	-81.5149653	1	-1	1		0	0	0	1	14.79	66.65	2.92	15.57	0.03	0.05	42.48	52.7
Wood County	54107	0	0	0	0	0	2002	3	367.293	951.2851971	6.86	87608	11.38	92.09435852	5.47	796	39.2111317	-81.5149653	1	-1	1		0	0	0	1	14.79	66.65	2.92	15.57	0.03	0.05	43.9	50.2
Wood County	54107	0	0	0	0	0	2003	4	367.293	951.2851971	6.86	87200	11.38	91.66546506	5.47	796	39.2111317	-81.5149653	1	-1	1		0	0	0	1	14.79	66.65	2.92	15.57	0.03	0.05	40.61	49.55
Wood County	54107	0	0	0	0	0	2004	5	367.293	951.2851971	6.86	86892	11.37	91.34169255	5.47	796	39.2111317	-81.5149653	1	-1	1		0	0	0	1	14.79	66.65	2.92	15.57	0.03	0.05	50.42	53.7
Wood County	54107	0	0	0	0	0	2005	6	367.293	951.2851971	6.86	86819	11.37	91.26495426	5.47	796	39.2111317	-81.5149653	1	-1	1		0	0	0	1	14.79	66.65	2.92	15.57	0.03	0.05	48.99	49
Wood County	54107	0	0	0	0	0	2006	7	367.293	951.2851971	6.86	86552	11.37	90.98428133	5.46	796	39.2111317	-81.5149653	1	-1	1		0	0	0	1	14.98	66.53	2.92	15.48	0.03	0.06	48.99	49
Wood County	54107	0	0	0	0	0	2007	8	367.293	951.2851971	6.86	86489	11.37	90.91805514	5.46	796	39.2111317	-81.5149653	1	-1	1		0	0	0	1	14.98	66.53	2.92	15.48	0.03	0.06	45.78	48.67
Wood County	54107	0	0	0	0	0	2008	9	367.293	951.2851971	6.86	86783	11.37	91.22711072	5.47	796	39.2111317	-81.5149653	1	-1	1		0	0	0	1	14.98	66.53	2.92	15.48	0.03	0.06	45.78	48.67
Wood County	54107	0	0	0	0	0	2009	10	367.293	951.2851971	6.86	86841	11.37	91.28808087	5.47	796	39.2111317	-81.5149653	1	-1	1		0	0	0	1	14.98	66.53	2.92	15.48	0.03	0.06	59.52	49.37
Wood County	54107	0	0	0	0	0	2010	11	367.293	951.2851971	6.86	86956	11.37	91.40896995	5.47	796	39.2111317	-81.5149653	1	-1	1		0	0	0	1	14.98	66.53	2.92	15.48	0.03	0.06	59.52	49.37
Wood County	54107	0	0	0	0	0	2011	12	367.293	951.2851971	6.86	86808	11.37	91.25339095	5.47	796	39.2111317	-81.5149653	1	-1	1		0	0	0	1	14.76	66.45	2.94	15.64	0.06	0.16	59.52	49.37
Wood County	54107	0	0	0	0	0	2012	13	367.293	951.2851971	6.86	86560	11.37	90.99269101	5.46	796	39.2111317	-81.5149653	1	-1	1		0	0	0	1	14.76	66.45	2.94	15.64	0.06	0.16	64.69	47.83
Wood County	54107	0	0	0	0	0	2013	14	367.293	951.2851971	6.86	86458	11.37	90.88546764	5.46	796	39.2111317	-81.5149653	1	-1	1		0	0	0	1	14.76	66.45	2.94	15.64	0.06	0.16	57.83	48
Wood County	54107	0	0	0	0	0	2014	15	367.293	951.2851971	6.86	86394	11.37	90.81819024	5.46	796	39.2111317	-81.5149653	1	-1	1		0	0	0	1	14.76	66.45	2.94	15.64	0.06	0.16	57.83	48
Wood County	54107	0	0	0	0	0	2015	16	367.293	951.2851971	6.86	86254	11.37	90.67102091	5.46	796	39.2111317	-81.5149653	1	-1	1		0	0	0	1	14.76	66.45	2.94	15.64	0.06	0.16	50.47	48.47
Wyoming County	54109	0	0	0	0	0	2000	1	500.877	1297.266421	7.17	25702	10.15	19.81242988	3.94	1945	37.6096118	-81.5491772	1	0	1		0	0	0	0	6.2	86.12	0.33	6.42	0.92	0.02	45.76	48.1
Wyoming County	54109	0	0	0	0	0	2001	2	500.877	1297.266421	7.17	25133	10.13	19.37381527	3.92	1945	37.6096118	-81.5491772	1	0	1		0	0	0	0	6.2	86.12	0.33	6.42	0.92	0.02	45.76	48.1
Wyoming County	54109	0	0	0	0	0	2002	3	500.877	1297.266421	7.17	24859	10.12	19.16260191	3.9	1945	37.6096118	-81.5491772	1	0	1		0	0	0	0	6.2	86.12	0.33	6.42	0.92	0.02	56.32	49.33
Wyoming County	54109	0	0	0	0	0	2003	4	500.877	1297.266421	7.17	24777	10.12	19.09939207	3.9	1945	37.6096118	-81.5491772	1	0	1		0	0	0	0	6.2	86.12	0.33	6.42	0.92	0.02	54.95	47.1
Wyoming County	54109	0	0	0	0	0	2004	5	500.877	1297.266421	7.17	24482	10.11	18.87199083	3.89	1945	37.6096118	-81.5491772	1	0	1		0	0	0	0	6.2	86.12	0.33	6.42	0.92	0.02	51.02	47.2
Wyoming County	54109	0	0	0	0	0	2005	6	500.877	1297.266421	7.17	24471	10.11	18.86351146	3.89	1945	37.6096118	-81.5491772	1	0	1		53475	106.8	41.2	0	6.2	86.12	0.33	6.42	0.92	0.02	42.41	49.9
Wyoming County	54109	0	0	0	0	0	2006	7	500.877	1297.266421	7.17	24288	10.1	18.7224456	3.88	1945	37.6096118	-81.5491772	1	0	1		87945	175.6	67.8	0	6.22	86.21	0.3	6.29	0.94	0.04	62.74	49.03
Wyoming County	54109	0	0	0	0	0	2007	8	500.877	1297.266421	7.17	24078	10.09	18.56056675	3.87	1945	37.6096118	-81.5491772	1	0	1		77504	154.7	59.7	0	6.22	86.21	0.3	6.29	0.94	0.04	51.17	50.45
Wyoming County	54109	0	0	0	0	0	2008	9	500.877	1297.266421	7.17	23957	10.08	18.4672937	3.87	1945	37.6096118	-81.5491772	1	0	1		75658	151.1	58.3	0	6.22	86.21	0.3	6.29	0.94	0.04	52.46	47.95
Wyoming County	54109	0	0	0	0	0	2009	10	500.877	1297.266421	7.17	23899	10.08	18.4225843	3.87	1945	37.6096118	-81.5491772	1	0	1		74475	148.7	57.4	0	6.22	86.21	0.3	6.29	0.94	0.04	45.11	46.3
Wyoming County	54109	0	0	0	0	0	2010	11	500.877	1297.266421	7.17	23796	10.08	18.34318658	3.86	1945	37.6096118	-81.5491772	1	0	1		72571	144.9	55.9	0	6.22	86.21	0.3	6.29	0.94	0.04	50.43	49.45
Wyoming County	54109	0	0	0	0	0	2011	12	500.877	1297.266421	7.17	23466	10.06	18.08880552	3.85	1945	37.6096118	-81.5491772	1	0	1		61433	122.7	47.4	0	6.25	85.4	0.31	6.89	1.11	0.04	NA	NA
Wyoming County	54109	0	0	0	0	0	2012	13	500.877	1297.266421	7.17	23249	10.05	17.92153071	3.84	1945	37.6096118	-81.5491772	1	0	1		59776	119.3	46.1	0	6.25	85.4	0.31	6.89	1.11	0.04	45.65	52.8
Wyoming County	54109	0	0	0	0	0	2013	14	500.877	1297.266421	7.17	22964	10.04	17.70183798	3.83	1945	37.6096118	-81.5491772	1	0	1		0	0	0	0	6.25	85.4	0.31	6.89	1.11	0.04	44.45	53.4
Wyoming County	54109	0	0	0	0	0	2014	15	500.877	1297.266421	7.17	22556	10.02	17.38733049	3.81	1945	37.6096118	-81.5491772	1	0	1		43857	87.6	33.8	0	6.25	85.4	0.31	6.89	1.11	0.04	61.15	51.3
Wyoming County	54109	0	0	0	0	0	2015	16	500.877	1297.266421	7.17	22152	10.01	17.07590641	3.79	1945	37.6096118	-81.5491772	1	0	1		48654	97.1	37.5	0	6.25	85.4	0.31	6.89	1.11	0.04	60.1	52.2
