# Supplementary material for: Longitudinal analysis of raccoon rabies in West Virginia, 2000–2015: a preliminary investigation
Source: PeerJ. 2018 Apr 4;6:e4574. doi: 10.7717/peerj.4574 (PMC5889701; doi:10.7717/peerj.4574)
Supplement: Supplemental Information 2 [file peerj-06-4574-s002.xlsx]

## Sheet: Sheet1
Type	Value	Year
Total	112	2000
Racc	82	2000
NDNR	26	2000
Dom	4	2000
Total	129	2001
Racc	96	2001
NDNR	26	2001
Dom	7	2001
Total	163	2002
Racc	124	2002
NDNR	31	2002
Dom	8	2002
Total	61	2003
Racc	45	2003
NDNR	15	2003
Dom	1	2003
Total	68	2004
Racc	43	2004
NDNR	15	2004
Dom	10	2004
Total	65	2005
Racc	33	2005
NDNR	25	2005
Dom	7	2005
Total	113	2006
Racc	76	2006
NDNR	31	2006
Dom	6	2006
Total	79	2007
Racc	60	2007
NDNR	15	2007
Dom	4	2007
Total	90	2008
Racc	54	2008
NDNR	24	2008
Dom	12	2008
Total	113	2009
Racc	79	2009
NDNR	27	2009
Dom	7	2009
Total	96	2010
Racc	51	2010
NDNR	34	2010
Dom	11	2010
Total	132	2011
Racc	75	2011
NDNR	47	2011
Dom	10	2011
Total	67	2012
Racc	40	2012
NDNR	22	2012
Dom	5	2012
Total	84	2013
Racc	52	2013
NDNR	23	2013
Dom	9	2013
Total	50	2014
Racc	32	2014
NDNR	13	2014
Dom	5	2014
Total	42	2015
Racc	20	2015
NDNR	17	2015
Dom	5	2015
